# Supplementary material for: Sub-nanomolar sensitive GZnP3 reveals TRPML1-mediated neuronal Zn2+ signals
Source: Nat Commun. 2019 Oct 22;10:4806. doi: 10.1038/s41467-019-12761-x (PMC6805855; doi:10.1038/s41467-019-12761-x)
Supplement: Supplementary file 4 — Source Data [file 41467_2019_12761_MOESM4_ESM.xlsx]

## Sheet: Figure 1
Figure 1b
	Time (sec)	GZnP1 100 pM	GZnP1 1 nM	GZnP1 10 nM	GZnP1 100 nM		GZnP2 100 pM	GZnP2 1 nM	GZnP2 10 nM	GZnP2 100 nM		GZnP2 100 pM	GZnP2 1 nM	GZnP2 10 nM	GZnP2 100 nM
	-60	-0.00859848	0.0176604	-4.49543e-05	-0.0192133		-0.0084421	0.0107247	-0.0054004	-0.0247482		0.0210239	-0.0095349	0.0460605	0.0128759
	-50	-0.00407076	0.0241794	0.00401822	-0.0142116		-0.001459	0.0158473	-0.0007166	-0.0279774		0.00416039	-0.0088201	0.0377171	0.0069009
	-40	-0.00543146	0.0154489	0.000748085	-0.0104099		0.00484325	0.00169584	0.0012774	-0.0252214		0.0132731	-0.0055968	0.0293738	0.0122695
	-30	-0.000872638	0.0110896	-0.00473633	-0.00242461		0.00763464	-0.00786477	0.00258991	-0.01423		0.00860681	-0.009582	0.027582	0.0109537
	-20	-0.00148046	0.0103985	-0.00233301	0.00294231		-0.000112705	0.00261519	-0.000822	-0.0112424		0.00608796	-0.009676	0.00989468	0.00549852
	-10	0	0	0	0		0	0	0	0		0	0	0	0
	0	5.11606e-05	-0.0132114	2.99695e-05	0.00730305		0.0646034	0.00214031	-0.0043195	0.01111		0.00213676	-0.0095632	0.00968303	-0.0046809
	10	0.0097557	0.194079	0.00177973	0.00755396		0.194151	0.263193	0.415562	0.38779		0.00747119	-0.0086257	-0.0024869	-0.0083764
	20	0.0544596	0.606109	0.204768	0.432818		0.281211	0.466626	0.587694	0.614581		0.154778	0.787949	0.858865	2.17656
	30	0.203017	0.636745	0.572707	0.469629		0.362904	0.616953	0.716207	0.746419		0.215021	1.09159	1.60069	2.61603
	40	0.290692	0.631392	0.584181	0.488841		0.441531	0.712245	0.833641	0.858955		0.224454	1.14044	1.72595	2.77269
	50	0.307644	0.637232	0.57365	0.501091		0.480585	0.783084	0.905758	0.976477		0.231218	1.1403	1.77757	2.80307
	60	0.30259	0.621499	0.579675	0.490748		0.509325	0.78819	0.98473	1.04072		0.224074	1.11947	1.80771	2.79213
	70	0.297114	0.607152	0.570466	0.495728		0.532266	0.852511	1.02526	1.10006		0.229801	1.11558	1.81964	2.79271
	80	0.304231	0.612381	0.59926	0.480622		0.552397	0.897297	1.08656	1.17256		0.229951	1.12295	1.84548	2.74418
	90	0.301125	0.62101	0.586706	0.482183		0.558432	0.91208	1.13416	1.20425		0.227355	1.15225	1.84958	2.70851
	100	0.301457	0.645336	0.575388	0.495447		0.563027	0.931	1.15636	1.2401		0.219062	1.12543	1.87681	2.6773
	110	0.282487	0.640542	0.576913	0.49296		0.569806	0.949293	1.18398	1.27794		0.223602	1.12709	1.83537	2.62494
	120	0.272651	0.674786	0.561808	0.495439		0.580533	0.953729	1.22101	1.30937		0.220449	1.12034	1.83343	2.63944
	130	0.281298	0.683108	0.563793	0.501508		0.590371	0.956135	1.24786	1.31926		0.209341	1.11713	1.85798	2.6402
	140	0.272674	0.6785	0.569718	0.503025		0.588483	0.946789	1.24371	1.33707		0.212365	1.13844	1.86062	2.63179
	150	0.272189	0.692478	0.582254	0.499721		0.591352	0.958337	1.26652	1.36659		0.20143	1.12502	1.82547	2.65371
	160	0.275783	0.704189	0.597059	0.502232		0.588536	0.981775	1.26255	1.37693		0.192942	1.12741	1.86409	2.63942
	170	0.279059	0.712328	0.619682	0.508644		0.58391	1.02119	1.29231	1.39055		0.196742	1.15049	1.87406	2.62317
	180	0.270962	0.710952	0.615142	0.522303		0.601585	1.02438	1.28465	1.40885		0.207281	1.13177	1.84232	2.65828
Figure 1c		GZnP1-100pM	GZnP1-1nM	GZnP1-10nM	GZnP1-100nM	GZnP2-100pM	GZnP2-1nM	GZnP2-10nM	GZnP2-100nM	GZnP3-100pM	GZnP3-1nM	GZnP3-10nM	GZnP3-100nM
		0.30259	0.159648	0.579675	0.408319	0.510386	0.78819	0.757934	0.888102	0.224074	0.743744	1.13579	2.34131
		0.563081	0.0681388	0.41907	0.398287	0.607442	0.804012	0.820776	0.924678	0.30278	0.835938	1.10948	3.51444
		0.357144	0.621499	0.402802	0.115257	0.509325	1.00939	0.911048	1.11518	0.25173	1.07866	1.19812	1.92466
		0.220815	0.830409	0.571446	0.128746	0.622691	0.963293	0.851904	1.04072	0.271045	0.895542	2.15181	1.3239
		0.402496	0.820911	0.396227	0.135502	0.404367	0.404636	0.984213		0.0939588	1.11947	1.80771	4.13238
				1.0919	0.12292	0.33715	0.926633	1.00963		0.113426			2.16059
					0.320399	0.322156	0.852835	0.98473					3.399
					0.85022	0.201675	0.884382						2.79213
					0.490748	0.26158							2.73716
					0.642498
					0.771146
Figure 1d		EDTA	Zn 2+	Ca2+	Mg2+	Cu2+	Mn2+	Co2+	Ni2+	Fe2+	K+	Fe3+	Al3+	Cr3+
	Plate 1	1.00721	8.35983	1.05216	0.833323	2.05974	1.36912	1.88713	2.03369	1.11874	1.09893	0.980067	0.99841	0.961174
		0.995475	8.90994	0.965209	0.953286	3.79003	1.62317	2.26995	1.34271	0.928707	0.978233	0.797004	0.964843	0.673189
		0.99731		2.07019	0.976215	2.87233	1.68756	1.78074	1.40618	1.12681	0.939162	0.818649	0.943932	0.871843
	Plate 2	1	5.23195	1.18234	1.09264	1.28274	1.37421	1.73501	1.41547
	Plate 3	1.0138	4.61975	1.0679	1.05275	1.31751	1.24444	1.65028	1.43311
		1.06016	4.98642	0.962626	1.01021	1.18148	1.33636	1.87497	2.02581
		0.926038	4.956	1.15948	0.933221	1.19686	1.45219	1.78126	1.28171
Figure 1e	Wavelength (nm)	TPA	Zn
	500	7.15179	106.491
	501.04	7.72568	120.891
	501.94	8.29853	133.653
	502.98	8.97226	146.357
	504.02	9.69267	160.865
	505.07	10.4136	173.901
	505.97	10.8272	185.256
	507.01	11.5244	195.132
	508.05	12.0183	203.41
	508.95	12.542	209.953
	510	12.7579	214.954
	511.04	12.9402	218.777
	511.94	12.8694	218.891
	512.98	12.6928	216.649
	514.02	12.3795	210.595
	515.07	12.0214	203.138
	515.97	11.6003	196.098
	517.01	11.1693	185.716
	518.05	10.5777	174.712
	518.95	9.9445	165.761
	520	9.38006	154.047
	521.04	8.62576	144.823
	521.94	8.1506	137.733
	522.98	7.60299	128.049
	524.02	7.11897	121.519
	525.07	6.77921	114.729
	525.97	6.28389	108.254
	527.01	5.89221	103.881
	528.05	5.586	98.5417
	528.95	5.28299	94.7984
	530	5.12324	90.737
	531.02	4.82352	87.0013
	532.05	4.51085	83.2225
	532.94	4.35124	80.3693
	533.97	4.06276	77.3417
	535	3.93192	74.6317
	536.02	3.72624	72.5285
	537.05	3.57224	71.2691
	537.94	3.54957	68.8833
	538.97	3.38677	67.1565
	540	3.30455	65.6185
	541.04	3.21375	64.2368
	541.94	3.0522	63.5655
	542.98	3.04774	62.5926
	544.02	2.93445	61.4458
	545.07	2.85498	59.7217
	545.97	2.71495	57.6479
	547.01	2.61386	56.4246
	548.05	2.48897	55.0673
	548.95	2.46248	53.898
	550	2.34918	52.1437
	551.02	2.2287	49.9483
	552.05	2.08924	47.9861
	552.94	1.957	46.2639
	553.97	1.83879	43.9615
	555	1.754	42.2229
	556.02	1.63345	40.6861
	557.05	1.55936	38.5051
	557.94	1.40175	36.9147
	558.97	1.33566	34.8211
	560	1.18062	32.8016
	561.04	1.05737	31.0036
	561.94	0.893637	29.4174
	562.98	0.795841	28.0745
	564.02	0.760903	26.2273
	565.07	0.61068	24.714
	565.97	0.54621	23.4576
	567.01	0.532351	22.0513
	568.05	0.385803	20.7879
	568.95	0.328325	19.9577
	570	0.258491	18.7578
	571.02	0.189003	17.6223
	572.05	0.119393	16.5533
	572.94	0.0342627	15.9531
	573.97	0.0196568	15.0486
	575	-0.0411302	14.4548
	576.02	-0.0704725	13.6373
	577.05	-0.177667	12.703
	577.94	-0.195472	12.2057
	578.97	-0.255237	11.7073
	580	-0.278029	11.0792
	581.01	-0.289184	10.5031
	582.02	-0.333657	9.92828
	583.04	-0.384311	9.52125
	584.05	-0.394329	9.05934
	585.07	-0.447318	8.73612
	585.94	-0.490688	8.38694
	586.95	-0.505234	7.99908
	587.97	-0.532096	7.58551
	588.98	-0.537064	7.27389
	590	-0.591773	6.94912
	591.02	-0.594735	6.5826
	592.05	-0.654708	6.3161
	592.94	-0.660453	5.99291
	593.97	-0.66701	5.79385
	595	-0.68692	5.51743
	596.02	-0.692832	5.17541
	597.05	-0.7231	4.85991
	597.94	-0.716888	4.71145
	598.97	-0.759835	4.39906
	600	-0.766744	4.22399

## Sheet: Figure 2
Figure 2a		Time (sec)	FluoZin-3 TRPML1 OE	FluoZin-3 No TRPML1	FluoZin-3 DDKK B1
		-300	0.104625	-0.0292999	0.0325502
		-280	0.129925	-0.0187436	0.0121374
		-260	0.092429	-0.00904696	0.0310283
		-240	0.105897	0.00940044	0.0301056
		-220	0.0887469	-0.0181417	0.0158756
		-200	0.1167	-0.0406301	0.0426615
		-180	0.0919314	-0.00615232	0.050623
		-160	0.0489512	-0.00371623	0.0678303
		-140	0.0642104	-0.00385953	0.0625606
		-120	0.0615235	-0.0136708	0.0398649
		-100	0.0463638	0.0155528	0.0275088
		-80	-0.00422393	-0.0115786	-0.0171502
		-60	0.0175702	0.00798655	0.0172168
		-40	0.00409125	-0.00511101	-0.000332921
		-20	0	0	0
		0	-0.056039	-0.0166132	-0.0222867
		20	-0.02541	-0.0304654	-0.0481784
		40	-0.0588034	-0.0254977	-0.080234
		60	-0.00762962	-0.0199282	-0.106725
		80	0.00806086	-0.0304177	-0.0990393
		100	-0.00724261	-0.051368	-0.0804337
		120	0.000928823	-0.0462666	-0.103748
		140	0.0115992	-0.0599564	-0.0965662
		160	0.0205115	-0.0496293	-0.0810235
		180	0.0788836	-0.0609691	-0.0899172
		200	0.0787178	-0.0216764	-0.0831447
		220	0.0756328	-0.0280485	-0.0867307
		240	0.0834614	-0.0220299	-0.0896224
		260	0.0961553	-0.0281631	-0.0384001
		280	0.0913564	-0.0286503	-0.0357938
		300	0.0355828	-0.0328155	-0.0224864
		320	-0.0488627	-0.0433719	-0.125702
		340	0.152172	-0.0613321	-0.114649
		360	0.501764	-0.0434675	-0.107657
		380	0.785442	-0.0708472	-0.0831447
		400	0.936685	-0.0655547	-0.0687054
		420	1.19721	-0.08426	-0.0836678
		440	1.32835	-0.0814131	-0.0866261
		460	1.52283	-0.14821	-0.074679
		480	1.64229	-0.0693951	-0.103405
		500	1.8614	-0.0697772	-0.0658042
		520	1.96229	-0.0584088	-0.050176
		540	2.16898	-0.0692422	-0.0708932
		560	2.25873	-0.0950648	-0.049434
		580	2.39158	-0.0608258	-0.0619519
		600	2.46145	-0.0703026	-0.0592409
Figure 2b		FluoZin-3 TRPML1 OE	FluoZin-3 No TRPML1 OE	FluoZin-3 DDKK	FluoZin-3 Zn Only	FluoZin-3 ML-SA1 Only
		0.190067	-0.0921014	-0.029365	0.0205558	-0.184874
		1.02715	-0.042812	-0.0758796	0.000945654	-0.15886
		0.512988	0.00703518	-0.0676244	0.0172484	-0.195494
		0.241147	-0.037645	-0.0669121	-0.113732	-0.203235
		0.534596	0.0266795	-0.0733378	0.148944	-0.295558
		0.479873	-0.074176	-0.100177	0.0917244	-0.292666
		0.296503	-0.0415648	-0.230161	0.0206048	-0.32808
		0.220942	-0.0985778	-0.37318	0.0467103	-0.486485
		-0.073213	-0.139628	-0.0264208	-0.0405552	-0.256997
		0.919811	-0.102633	0.051287	-0.0354616	-0.288054
		0.788998	-0.102937		0.00121668	-0.388955
			-0.035228
			-0.0149748
			-0.133824
			-0.124559
			-0.112327
			-0.00473506
			-0.0972856
Figure 2c		Time (sec)	GZnP3 TRPML1 OE	GZnP3 No TRPML1	GZnP3 DDKK
		-300	0.00132293	-0.0210434	0.106854
		-280	-0.0390066	-0.00833318	0.0874705
		-260	-0.0121757	-0.00136481	0.0741147
		-240	0.0135224	-0.00917492	0.0853955
		-220	-0.00717709	0.00279576	0.0951421
		-200	0.0105914	0.000607252	0.0738516
		-180	0.00477681	0.0216506	0.0937393
		-160	-0.0136016	0.000156322	0.0730991
		-140	-0.00547392	0.021362	0.0814501
		-120	0.00598091	0.0352146	0.0592318
		-100	0.000990217	0.0132213	0.0676632
		-80	0.00651959	0.0164138	0.0591807
		-60	-0.00639284	0.0391648	0.0515091
		-40	-0.0208738	0.00107622	0.0422813
		-20	0	0	0
		0	0.0234166	0.0350342	0.0506324
		20	-0.0160811	0.0467284	0.0458321
		40	-0.0033905	0.108109	0.0566965
		60	0.0445281	0.169081	0.116323
		80	0.0361627	0.276348	0.178024
		100	0.0655682	0.332492	0.249852
		120	0.162958	0.400474	0.29868
		140	0.202178	0.464187	0.372407
		160	0.223234	0.548499	0.414155
		180	0.335327	0.627899	0.513023
		200	0.376496	0.691498	0.609276
		220	0.420185	0.773441	0.682339
		240	0.547891	0.799535	0.76753
		260	0.582556	0.860753	0.853663
		280	0.647245	0.90762	0.944904
		300	0.735121	1.01441	1.05884
		320	2.09064	0.996278	1.12272
		340	2.48799	1.04573	1.1059
		360	2.60772	1.09156	1.11974
		380	2.63682	1.13001	1.16015
		400	2.61669	1.15299	1.29371
		420	2.62693	1.18966	1.40081
		440	2.52397	1.19732	1.47777
		460	2.56193	1.25499	1.54968
		480	2.57738	1.3278	1.64018
		500	2.54544	1.35985	1.79936
		520	2.53337	1.37944	1.87744
		540	2.54784	1.44557	1.92384
		560	2.58629	1.47779	2.00379
		580	2.53574	1.58503	1.96502
		600	2.51276	1.61361	2.04956
Figure 2d		GZnP3 TRPML1 OE	GZnP3 No TRPML1 OE	GZnP3 DDKK	GZnP3 Zn Only	GZnP3 ML-SA1 Only
		1.22549	0.0656081	0.0742425	0.180379	-0.0526865
		1.17199	0.136423	0.0827619	0.138124	-0.0830727
		0.748541	0.0509172	0.0256739	0.133388	-0.101641
		1.0081	0.00280265	0.0358441	0.163643	-0.0807922
		0.792333	0.114056	0.0497622	0.125768	-0.117563
		1.15521	0.105894	0.0534426	0.140871	-0.111055
		1.80455	0.084277	-0.0269626	0.12884	-0.125395
		1.17969	0.741935	0.00882444	0.113326	0.0863448
		0.418855	0.63436	-0.00981787	0.249871	0.0861465
		0.809618	0.535138	0.0436016	0.297132	0.000395201
		1.04021	0.729644	0.0701232	0.28815	-0.107469
				0.0188504	0.26181
				0.0942716
				0.0633286

## Sheet: Figure 3
Figure 3b	Time (sec)	TRPML1-WT Trace 1	TRPML1-WT Trace 2	TRPML1-WT Trace 3	TRPML1-DDKK Trace 1	TRPML1-DDKK Trace 2	TRPML1-DDKK Trace 3
	-300	-0.0517217	-0.0255633	-0.0592861	-0.0584077	-0.0118959	-0.00311522
	-290	-0.0488747	-0.0217373	0.0353002	-0.0552405	-0.0133436	0.0147973
	-280	-0.0363124	-0.0210071	-0.0667172	-0.0477885	-0.0247601	0.0019764
	-270	-0.0485608	-0.00526371	-0.0487036	-0.0401202	-0.0153766	-0.00716353
	-260	-0.0312192	0.00231794	-0.0215766	-0.0438671	-0.0149968	-0.0290142
	-250	-0.0456381	-0.0129113	-0.000818335	-0.0476558	-0.020168	-0.0207632
	-240	-0.0292599	-0.00402853	-0.0153349	-0.0524149	-0.0319612	-0.000999221
	-230	-0.00744758	-0.0247877	-0.0042899	-0.046362	-0.0133966	-0.0475438
	-220	-0.0274792	-0.0107435	-0.0267153	-0.0499072	-0.0142901	-0.0228939
	-210	-0.0251843	-0.0080002	-0.026268	-0.0625453	-0.0137888	-0.0200432
	-200	-0.00414055	-0.0118331	0.0144556	-0.0583459	-0.0121668	-0.00125637
	-190	-0.010944	0.00320281	-0.0155789	-0.0541484	-0.0273784	0.00639208
	-180	2.16499e-05	-0.00419459	-0.0420197	-0.0608445	-0.0226244	-0.00823623
	-170	-0.00867621	-0.0266006	-0.0340397	-0.0438508	-0.0216997	-0.000528999
	-160	-0.0323504	0.00362591	0.00268881	-0.0153529	-0.0110553	0.0405934
	-150	0.00198097	-0.0188825	-0.0229845	-0.0376907	-0.0213946	0.0178537
	-140	-0.028789	-0.0295418	-0.0391632	-0.0446267	-0.0171823	-0.013225
	-130	-0.00855173	-0.04554	0.00858997	-0.0479811	-0.0229388	-0.00587777
	-120	-0.022635	-0.014672	-0.0158838	-0.0397096	-0.0386704	-0.0547221
	-110	-0.0122539	-0.0113509	0.00489984	-0.0247201	-0.0118835	-0.03246
	-100	-0.0209571	-0.0254473	0.0197061	-0.0373164	-0.0283498	0.000565736
	-90	-0.0180128	-0.0161255	-5.59111e-05	-0.0351377	-0.0152708	-0.0128797
	-80	0.0130766	-0.0287889	-0.0192893	-0.0268843	-0.0168461	0.0219829
	-70	0.00671148	-0.0117285	-0.00674999	-0.0305622	-0.0107752	-0.0121817
	-60	0.00547202	-0.040763	0.0477836	-0.0423753	-0.0265876	-0.0373973
	-50	0.0147923	-0.0249651	0.029826	-0.0140718	-0.0306225	0.00493733
	-40	0.0327131	-0.035058	0.0081681	-0.0325501	-0.0248971	-0.00386463
	-30	0.0159777	-0.0283817	0.017551	-0.0189726	-0.00871414	0.012549
	-20	0.0224618	0.00524779	-0.00356814	0.0123419	-0.0047042	-0.00443772
	-10	0	0	0	0	0	0
	0	0.027923	0.00122835	0.0772437	-0.0123255	-0.00928388	0.0408211
	10	0.0361338	0.0178429	0.0243366	0.024095	0.0138075	0.0145695
	20	0.0374165	0.0220011	0.0985407	0.0128489	0.000793893	-0.0145695
	30	0.0430888	0.0223514	0.0848476	0.00560037	-0.00669049	-0.016737
	40	0.0653937	0.0340867	0.204919	0.0152166	-0.0164538	-0.02609
	50	0.0662163	0.065901	0.20713	-0.000238043	-0.00990965	0.00456997
	60	0.0515431	0.0723953	0.259214	0.00297281	-0.0333684	0.0124682
	70	0.0555267	0.0744858	0.233988	-0.00311091	-0.0188448	0.00761171
	80	0.0819667	0.0813282	0.204502	-0.0251817	-0.0195827	0.0142903
	90	0.105056	0.065578	0.220991	0.0133213	-0.0156724	0.021182
	100	0.119892	0.0833413	0.226648	-0.000159907	-0.019343	-0.0480581
	110	0.124774	0.0860391	0.17614	-0.0120621	-0.0252925	-0.00665658
	120	0.146565	0.096198	0.16878	-0.0128271	-0.0501771	-0.0223135
	130	0.140995	0.0807504	0.206215	-0.00571485	-0.0412575	-0.020124
	140	0.163176	0.0855182	0.223822	-0.00983789	-0.041133	-0.0336209
	150	0.142251	0.102788	0.192802	-0.0108718	-0.0567805	-0.00119025
	160	0.15674	0.118142	0.172074	-0.0111608	-0.0354512	0.00721496
	170	0.146262	0.134395	0.233388	-0.0159598	-0.0343771	0.0259577
	180	0.138024	0.124971	0.15865	-0.00554585	-0.0303236	0.00952934
	190	0.157525	0.120294	0.173096	-0.0114333	-0.0611827	0.00573817
	200	0.145623	0.115679	0.174961	0.00299825	-0.0272819	0.0337898
	210	0.16015	0.137423	0.162345	-0.0167829	-0.0545233	-0.0187207
	220	0.158824	0.131697	0.173782	0.00516426	-0.0480912	-0.0185003
	230	0.152259	0.145519	0.153705	-0.00354884	-0.0224002	-0.0307775
	240	0.172312	0.122983	0.263016	0.0104139	-0.0418802	-0.0144152
	250	0.153628	0.0993394	0.138238	-0.0142517	-0.0440128	-0.0375957
	260	0.171993	0.105445	0.159016	0.00733935	-0.0543708	0.0203885
	270	0.196089	0.087131	0.232371	0.0136575	-0.0274438	-0.0289554
	280	0.2167	0.134789	0.154421	0.0181621	-0.0383186	-0.0184048
	290	0.176193	0.135139	0.194774	0.0203227	-0.035666	0.00380586
	300	-0.100504	0.122255	0.172948	0.0343854	-0.0222041	-0.0110869
	310	-0.304247	-0.255647	-0.317494	-0.171758	-0.23115	-0.224524
	320	-0.360802	-0.338486	-0.393787	-0.345506	-0.344677	-0.345231
	330	-0.38381	-0.351511	-0.443837	-0.423044	-0.395673	-0.366861
	340	-0.385629	-0.37012	-0.429285	-0.449514	-0.421302	-0.456387
	350	-0.406348	-0.36146	-0.446953	-0.470923	-0.431059	-0.425147
	360	-0.409974	-0.345924	-0.423038	-0.472195	-0.452622	-0.471669
	370	-0.401016	-0.357243	-0.440813	-0.470117	-0.434565	-0.496143
	380	-0.4214	-0.359197	-0.446618	-0.468567	-0.433898	-0.492543
	390	-0.442725	-0.356178	-0.478258	-0.479438	-0.425047	-0.455402
	400	-0.422715	-0.34518	-0.464672	-0.46307	-0.432578	-0.47294
	410	-0.412702	-0.353465	-0.409803	-0.467224	-0.448431	-0.463499
	420	-0.401758	-0.346363	-0.488053	-0.46672	-0.4301	-0.444433
	430	-0.426325	-0.352341	-0.470548	-0.470494	-0.445059	-0.464594
	440	-0.407008	-0.361326	-0.484617	-0.474369	-0.449826	-0.45995
	450	-0.405693	-0.359286	-0.446994	-0.480165	-0.447074	-0.483851
	460	-0.406191	-0.348804	-0.471793	-0.477243	-0.434275	-0.506759
	470	-0.422472	-0.359663	-0.464103	-0.476671	-0.443525	-0.467364
	480	-0.39772	-0.370607	-0.475691	-0.476713	-0.445511	-0.486848
	490	-0.399831	-0.356433	-0.458278	-0.47346	-0.425144	-0.451494
	500	-0.420485	-0.372097	-0.484612	-0.484634	-0.459402	-0.448783
	510	-0.415603	-0.366665	-0.495891	-0.485582	-0.455218	-0.455557
	520	-0.414548	-0.362213	-0.463879	-0.478784	-0.453114	-0.493681
	530	-0.408253	-0.354841	-0.487982	-0.477701	-0.447149	-0.452441
	540	-0.409579	-0.373387	-0.487911	-0.484675	-0.444054	-0.458738
	550	-0.388454	-0.355071	-0.474187	-0.4735	-0.433114	-0.451942
	560	-0.405752	-0.372217	-0.486233	-0.478265	-0.446856	-0.450281
	570	-0.383751	-0.372224	-0.477587	-0.482422	-0.458671	-0.404236
	580	-0.392746	-0.372397	-0.491748	-0.479318	-0.44954	-0.445726
	590	-0.389109	-0.366178	-0.487184	-0.473564	-0.423951	-0.470134
	600	-0.404453	-0.365641	-0.513589	-0.473257	-0.429122	-0.468525
Figure 3c	Time (sec)	ML-SI4 Pretreatment Trace 1	ML-SI4 Pretreatment Trace 2	ML-SI4 Pretreatment Trace 3	ML-SI4 Pretreatment Trace 4
	-600	0.0177683	-0.0329821	0.0386206	0.0183572
	-590	0.015785	-0.0397073	0.0567223	-0.0509824
	-580	-0.0300629	-0.0334467	0.0277097	0.0310129
	-570	0.0141647	-0.0730484	-1.66325e-05	-0.0469322
	-560	-0.0114554	-0.048808	0.0386262	-0.0428723
	-550	-0.0282277	-0.075086	0.0288795	0.0268073
	-540	-0.00430631	-0.0774298	0.0160171	0.00419593
	-530	0.00212848	-0.0989886	0.0387038	-0.0134037
	-520	0.0199839	-0.0820647	0.0605367	-0.0686209
	-510	0.0255359	-0.0671361	0.0504685	-0.02401
	-500	0.0193131	-0.0717921	0.0168432	0.0441932
	-490	-0.0133894	-0.0853692	0.0396019	-0.0105675
	-480	-0.00595276	-0.0379337	0.030199	-0.0483114
	-470	0.0168245	-0.0680758	0.0262959	0.0350923
	-460	-0.0169697	-0.0685614	0.0424295	-0.0376759
	-450	0.044788	-0.0637155	0.0467927	0.0160941
	-440	-0.0263025	-0.024726	0.0443311	-0.00287499
	-430	-0.00866199	-0.0125636	0.0325442	-0.0325864
	-420	0.0314596	-0.0468021	0.0388756	0.0298668
	-410	0.0354523	-0.0183598	0.0264567	0.0275552
	-400	0.017443	-0.0930235	0.0514553	-0.0314792
	-390	0.00303736	-0.0192783	0.0596773	-0.023165
	-380	0.00955926	0.0346713	0.0266619	-0.0366658
	-370	0.0151229	-0.0558922	0.0256473	-0.0557611
	-360	0.0439836	-0.0599041	0.0482564	-0.0256515
	-350	0.0124718	-0.0402352	0.0390697	-0.00145692
	-340	0.0578434	-0.059144	0.0641626	0.0410657
	-330	0.0768923	-0.0179691	0.0998115	0.0175704
	-320	0.0344941	-0.0261619	0.0415646	-0.0242237
	-310	0.059696	-0.0172934	0.0557465	-0.0261274
	-300	0.071619	-0.0040647	0.0982203	0.0262245
	-290	0.10965	-0.0111806	0.108582	0.0369183
	-280	0.04189	-0.0461158	0.052603	0.0374622
	-270	0.0340208	-0.0361494	0.0698453	0.0828113
	-260	0.0205123	0.00993475	0.0699174	0.0241363
	-250	0.0391837	-0.0445533	0.0464434	0.0433093
	-240	-0.0283351	-0.00157309	0.0277929	-0.00712919
	-230	0.0209044	-0.0156887	0.00245052	-0.00579854
	-220	0.0440185	-0.0348931	0.0159616	0.0157541
	-210	0.0162031	-0.0401402	0.0523369	-0.0631234
	-200	-0.00902206	0.0281256	0.062272	-0.063444
	-190	-0.0294879	0.0175574	0.0100904	0.000563342
	-180	0.00968993	-0.0569374	0.000787271	-0.0220092
	-170	0.0366022	0.052461	0.026429	-0.0175607
	-160	0.000662063	-0.00699973	0.044442	0.0154725
	-150	0.00473027	-0.0196056	0.0109109	-0.0281185
	-140	0.0167694	-0.0218332	0.0340966	-0.00695436
	-130	0.0285036	-0.00260774	0.0228308	0.0130637
	-120	0.0300455	-0.0589223	0.0257582	-0.0299251
	-110	0.0281406	-0.0343757	0.00258912	-0.0029624
	-100	-0.00381267	-0.0399291	0.0240949	-0.052789
	-90	0.0689504	0.0452501	0.0057881	-0.00959624
	-80	0.0513767	-0.035611	0.0274658	-0.0181241
	-70	0.00401594	-0.0362444	0.0314409	-0.00627446
	-60	-0.00386784	-0.0170295	0.0278871	-0.0433676
	-50	0.0690985	-0.0212209	0.0229916	-0.0350146
	-40	0.0558021	0.00292447	0.0551089	0.0239129
	-30	0.0359198	-0.0348403	0.00899263	0.00419593
	-20	0.0143795	0.0085517	0.0132893	-0.0417067
	-10	0	0	0	0
	0	0.057434	-0.00780211	0.0506182	0.0297017
	10	0.0561418	-0.0230157	0.022914	0.0523908
	20	0.0133545	-0.018856	0.045573	-0.0182018
	30	0.0133051	-0.018761	0.0461828	0.0186291
	40	0.0309137	-0.016565	0.0188612	0.0105675
	50	-0.00131832	-0.014464	-0.0202805	-0.0527016
	60	0.0181719	0.0253912	0.0284194	-0.00763426
	70	0.00802606	0.055301	-0.00356489	0.02198
	80	0.0305188	-0.0597669	0.0278261	-0.0241363
	90	0.0232593	-0.0193627	0.0129733	-0.0142098
	100	0.0654571	-0.00973416	-0.00199035	0.0342182
	110	0.0162873	-0.0434025	0.041437	-0.023942
	120	0.0137262	-0.0572647	0.0303986	0.0309644
	130	0.0257217	0.0233113	-0.000487886	-0.00244762
	140	0.039326	0.00222767	0.0153407	-0.0247288
	150	0.0330277	-0.0244832	0.0509176	-0.0590246
	160	0.014156	-0.0186765	0.0288684	0.0248356
	170	0.00325514	0.0337	0.0336198	0.0665618
	180	0.0364019	-0.0577926	-0.00291068	0.0214944
	190	0.0485542	0.0156887	0.0143039	0.0203677
	200	0.00289798	0.000929074	0.0353052	0.00323436
	210	0.0379902	0.0131971	0.000343738	0.03686
	220	-0.0124253	0.00904791	0.0280534	0.0769739
	230	0.0692204	0.0460103	0.0194156	0.0085764
	240	0.05336	0.0435292	0.0266064	0.0272929
	250	0.00348745	-0.00504656	0.00967456	0.00611906
	260	0.00930083	0.0534006	0.0160171	0.03686
	270	0.0300251	0.0574864	-0.00393081	0.0624824
	280	0.0486849	0.0229946	0.0155292	0.051167
	290	0.0546899	0.013556	0.0259023	0.0515749
	300	-0.33857	0.028284	-0.106476	-0.00313723
	310	-0.453708	0.0186131	-0.327948	-0.363093
	320	-0.464307	-0.00699973	-0.408444	-0.416465
	330	-0.466055	-0.204745	-0.420691	-0.388026
	340	-0.477118	-0.295424	-0.445202	-0.442758
	350	-0.485664	-0.35839	-0.432871	-0.471576
	360	-0.519339	-0.422317	-0.441692	-0.484396
	370	-0.478988	-0.397211	-0.423208	-0.424332
	380	-0.502369	-0.367977	-0.456434	-0.455326
	390	-0.481346	-0.408201	-0.457094	-0.497761
	400	-0.487943	-0.445375	-0.467495	-0.428402
	410	-0.519592	-0.434659	-0.46434	-0.519936
	420	-0.49414	-0.427226	-0.463702	-0.489321
	430	-0.495328	-0.419033	-0.467644	-0.421574
	440	-0.506894	-0.433529	-0.486129	-0.463737
	450	-0.505616	-0.435408	-0.441664	-0.518313
	460	-0.516351	-0.486803	-0.481022	-0.454044
	470	-0.527377	-0.452871	-0.472185	-0.483833
	480	-0.549237	-0.44282	-0.449703	-0.451237
	490	-0.503987	-0.398045	-0.446493	-0.436493
	500	-0.509652	-0.405498	-0.478455	-0.465049
	510	-0.509214	-0.416468	-0.463353	-0.432783
	520	-0.52907	-0.399808	-0.495332	-0.4802
	530	-0.529073	-0.439389	-0.474807	-0.514088
	540	-0.539175	-0.385819	-0.47402	-0.47073
	550	-0.507486	-0.458255	-0.468476	-0.454384
	560	-0.506992	-0.452966	-0.473288	-0.506153
	570	-0.505175	-0.463428	-0.48905	-0.482677
	580	-0.500346	-0.451097	-0.458668	-0.467758
	590	-0.478172	-0.435978	-0.45405	-0.470187
	600	-0.496414	-0.466902	-0.471547	-0.416504
Figure 3d	Time (sec)	TPEN pretreatment Trace 1	TPEN pretreatment Trace 2	TPEN pretreatment Trace 3
	-600	0.695304	0.424076	0.710013
	-590	0.679729	0.409981	0.700893
	-580	0.671365	0.409337	0.717362
	-570	0.681157	0.416435	0.702834
	-560	0.673197	0.401038	0.717938
	-550	0.684969	0.397112	0.659484
	-540	0.682559	0.413754	0.648551
	-530	0.677061	0.395824	0.664978
	-520	0.69009	0.421071	0.66325
	-510	0.684045	0.384582	0.700285
	-500	0.699171	0.3927	0.69845
	-490	0.705709	0.420289	0.702759
	-480	0.695295	0.370253	0.694407
	-470	0.690658	0.394813	0.693757
	-460	0.713863	0.38938	0.712552
	-450	0.709227	0.383638	0.740413
	-440	0.71122	0.384019	0.753235
	-430	0.708301	0.372018	0.673341
	-420	0.719499	0.382908	0.685575
	-410	0.719694	0.346562	0.686322
	-400	0.729017	0.372863	0.698119
	-390	0.711126	0.376702	0.733042
	-380	0.724593	0.380032	0.693405
	-370	0.713157	0.390158	0.691719
	-360	0.720305	0.387496	0.660892
	-350	0.713287	0.429476	0.662076
	-340	0.719705	0.406223	0.663442
	-330	0.711657	0.415967	0.616423
	-320	0.72653	0.4038	0.711325
	-310	0.749549	0.405116	0.677458
	-300	0.73386	0.446156	0.286947
	-290	0.70879	0.119389	0.141015
	-280	0.514142	0.0135988	0.0624007
	-270	0.327724	0.0232291	0.0611527
	-260	0.199745	0.00281897	0.0361711
	-250	0.111978	0.0160696	0.0334297
	-240	0.0577682	0.00565702	0.0586993
	-230	0.0358988	0.00781775	0.00442671
	-220	0.0120099	0.0157071	0.0395311
	-210	0.0153807	0.00207011	0.0367257
	-200	-0.00705133	0.0149773	0.0035627
	-190	-0.00480054	0.0198807	-0.0383897
	-180	-0.00393798	0.000906268	0.0188589
	-170	-0.00517537	-0.0075888	-0.0181229
	-160	-0.00793015	0.00890051	-0.0235629
	-150	-0.0160969	-0.0200142	0.034475
	-140	-0.0130829	0.00214165	0.0184642
	-130	-0.0105377	0.0190841	-0.00264536
	-120	-0.0194948	0.0256569	-0.0127468
	-110	-0.0180686	0.0345479	-0.00467205
	-100	-0.0100924	0.0320342	0.0398724
	-90	-0.0103047	0.0182303	0.0253123
	-80	-0.0126133	0.0199379	0.0094081
	-70	-0.00962005	0.0243881	0.0375897
	-60	-0.00466506	0.0321487	0.0431685
	-50	-0.00903477	0.0198425	-0.0163308
	-40	-0.000909529	0.00995941	0.0126188
	-30	-0.0131832	0.00908176	-0.00550406
	-20	-0.0117046	0.00352491	0.00779742
	-10	0.00229414	0.00507987	0
	0	0.00140268	0.0152969	0.033227
	10	0.015574	0.0241163	0.0496859
	20	-0.00574529	0.0157977	0.0293123
	30	-0.00858588	0.0162174	0.0479578
	40	-0.0123233	0.0272024	0.0101548
	50	-0.0111537	0.0297781	0.0188482
	60	-0.0153175	0.0132792	-0.0475098
	70	-0.0187045	0.0270831	-0.00183469
	80	-0.0278901	-0.00663007	0.0195309
	90	-0.0260503	0.0295682	0.0437871
	100	-0.0312952	0.00787022	-0.0332484
	110	-0.036392	0.0170092	-0.0162348
	120	-0.0308933	0.0281229	0.031499
	130	-0.0334448	0.0283566	0.00299737
	140	-0.0353605	0.00441686	0.00663474
	150	-0.0333798	0.0258334	-0.0295043
	160	-0.030709	0.028142	-0.0254616
	170	-0.0359855	0.0232243	0.0093121
	180	-0.0315842	0.0112091	-0.00978144
	190	-0.0365338	-0.00739801	-0.06143
	200	-0.0385488	0.0339183	-0.030507
	210	-0.0462776	0.024536	0.0157015
	220	-0.0473271	0.0204769	-0.0705608
	230	-0.0366088	0.0131123	-0.0728648
	240	-0.0456336	0.014858	-0.0139948
	250	-0.0449146	0.0188885	-0.0111361
	260	-0.0445281	0.0255806	-0.0412058
	270	-0.0422628	0.00424992	-0.00932277
	280	-0.0412973	0.0167135	-0.0216322
	290	-0.0503357	0.0324015	-0.0554033
	300	-0.0423188	0.0193321	-0.033899
	310	-0.0401972	0.00382064	-0.0180695
	320	-0.0407382	0.00450749	-0.0496645
Figure 3e	Time (sec)	Fe chelation Trace 1	Fe chelation Trace 2	Fe chelation Trace 3	Fe chelation Trace 4
	-300	-0.0290332	-0.0409401	-0.00866878	-0.0364014
	-290	-0.0285647	-0.0611869	-0.0282454	-0.0421407
	-280	-0.0361476	-0.0348178	-0.00860915	-0.025489
	-270	-0.0550949	-0.0596383	-0.034301	-0.0266266
	-260	-0.0208881	-0.0391178	-0.021718	-0.0331233
	-250	-0.00202122	-0.0266932	0.00596351	-0.043772
	-240	-0.0136532	-0.0241434	-0.0305657	-0.0260209
	-230	-0.0282033	-0.0242443	-0.0181453	-0.0331602
	-220	-0.0153064	-0.0120717	-0.0325825	-0.0351659
	-210	-0.0366094	-0.00635277	-0.0482231	-0.0316154
	-200	-0.0379279	-0.0439148	-0.0334662	-0.0309005
	-190	0.00538099	-0.0236104	-0.00259142	-0.0317587
	-180	-0.0182244	0.00153417	-0.00793147	-0.0387561
	-170	-0.0251113	-0.0285587	-0.00466238	-0.0356752
	-160	-0.0140749	0.00753401	-0.0254642	-0.0413449
	-150	-0.0144296	-0.0200019	-0.0163129	-0.0206079
	-140	-0.00537429	-0.0204268	0.00155594	-0.0381107
	-130	-0.0520162	-0.0284866	0.00196796	-0.0279784
	-120	-0.0100124	-0.0116684	-0.0171099	-0.0176007
	-110	0.0179032	0.0260593	-0.0254479	-0.0178702
	-100	-0.0289462	-0.018266	-0.022965	-0.0270096
	-90	0.00230231	0.00363016	-0.0223469	-0.0229655
	-80	0.00295151	0.0108617	-0.0199452	-0.0460912
	-70	-0.0182579	-0.0395212	-0.00837603	-0.055544
	-60	0.00384165	-0.0172432	-0.017034	-0.0327715
	-50	-0.00576247	0.0167319	-0.00453769	-0.0305572
	-40	-0.023853	0.000777891	-0.03641	-0.0383107
	-30	0.0104608	0.0115459	-0.0118999	-0.0319374
	-20	0.00232908	0.0212551	-0.0179719	-0.00373206
	-10	0	0	0	0
	0	0.000789747	-0.0206357	0.0158955	0.0204902
	10	0.00319245	-0.00230486	0.0235938	0.00592506
	20	0.0231168	0.0198146	0.0672576	0.0255202
	30	0.0638022	0.0483877	0.0863842	0.0360227
	40	0.0873875	0.0340183	0.0979155	0.054605
	50	0.0670281	0.0235312	0.120181	0.0580945
	60	0.114962	0.0130585	0.137811	0.0634621
	70	0.105987	0.0302225	0.176563	0.05451
	80	0.134177	0.0394491	0.205112	0.0607556
	90	0.114399	0.0387073	0.20463	0.0582307
	100	0.175765	0.0411778	0.20425	0.0585938
	110	0.156865	0.0405584	0.239489	0.0675303
	120	0.165024	0.0444262	0.230062	0.0609173
	130	0.137536	0.034897	0.252089	0.0704439
	140	0.152649	0.0243163	0.234832	0.0643245
	150	0.167031	0.0514848	0.244613	0.0634422
	160	0.170565	0.085143	0.282486	0.0779549
	170	0.216297	0.0730641	0.280529	0.0671899
	180	0.154891	0.0443974	0.295769	0.0981259
	190	0.166463	0.076651	0.276089	0.076935
	200	0.182927	0.0790927	0.316912	0.0666012
	210	0.20858	0.0517585	0.309837	0.0542305
	220	0.166811	0.0608843	0.282454	0.0491083
	230	0.174025	0.0496698	0.305825	0.0726582
	240	0.184553	0.0701614	0.331929	0.0478005
	250	0.205374	0.0818082	0.312922	0.0613939
	260	0.211257	0.0910276	0.318923	0.0708908
	270	0.162019	0.0806989	0.333523	0.069668
	280	0.184111	0.0762693	0.389569	0.0975556
	290	0.229943	0.107644	0.342609	0.0834175
	300	-0.114426	-0.143917	0.373766	0.0949499
	310	-0.271017	-0.233799	-0.146068	-0.170594
	320	-0.299642	-0.295101	-0.245361	-0.333043
	330	-0.295954	-0.301411	-0.30531	-0.374483
	340	-0.281558	-0.278665	-0.308335	-0.402782
	350	-0.289094	-0.288561	-0.325901	-0.413649
	360	-0.302881	-0.311293	-0.311382	-0.40994
	370	-0.330455	-0.32227	-0.3423	-0.417045
	380	-0.315497	-0.336272	-0.348107	-0.405189
	390	-0.344022	-0.305668	-0.341053	-0.41003
	400	-0.313161	-0.290607	-0.33934	-0.427816
	410	-0.321032	-0.311632	-0.371982	-0.417743
	420	-0.321373	-0.317005	-0.356754	-0.410589
	430	-0.330723	-0.299387	-0.327912	-0.409879
	440	-0.310123	-0.317156	-0.336689	-0.415103
	450	-0.306034	-0.283066	-0.350747	-0.412778
	460	-0.339424	-0.29629	-0.354959	-0.405545
	470	-0.304173	-0.291277	-0.359535	-0.401661
	480	-0.326774	-0.285896	-0.357513	-0.409186
	490	-0.329117	-0.306662	-0.34249	-0.403629
	500	-0.31037	-0.296304	-0.333691	-0.409276
	510	-0.314212	-0.283275	-0.346139	-0.404378
	520	-0.345601	-0.308441	-0.366355	-0.410787
	530	-0.325335	-0.320433	-0.348909	-0.402964
	540	-0.316836	-0.275546	-0.355545	-0.402443
	550	-0.309761	-0.288201	-0.348519	-0.419462
	560	-0.313329	-0.295865	-0.34583	-0.40088
	570	-0.328555	-0.307022	-0.336608	-0.40303
	580	-0.331111	-0.305956	-0.375864	-0.402406
	590	-0.323783	-0.288302	-0.341736	-0.40987
	600	-0.31966	-0.297831	-0.343222	-0.4036
Figure 3f	mCherry-TRPML1	mCherry-TRPML1(DDKK)	mCherry-TRPML1 (ML-SI4 pre-treat)	mCherry-TRPML1 (TPEN pretreatment)	mCherry-TRPML1(Fe²⁺ chelation)
	37.1024	-0.591397	8.42952	-8.82106	42.8753
	39.8917	10.5247	0.207775	5.63231	14.8938
	27.0478	4.40945	6.11937	-2.32984	69.2006
	44.0186	-0.188999	4.65826		18.164
	13.4024	-9.04512
	6.00189	-16.4665
	24.5522	-1.34792
	53.5396
	22.6119
	9.71376
Figure 3g	Time (sec)	Endogenous TRPML1 Trace 1	Endogenous TRPML1 Trace 2	Endogenous TRPML1 Trace 3	Endogenous TRPML1 Trace 4	Endogenous TRPML1 Trace 5	Endogenous TRPML1 Trace 6
	-300	0.0154285	0.0186622	-0.00849602	0.0556786	-0.00514117	-0.02632
	-290	0.0132093	0.00961149	-0.00168245	-0.0028601	-0.0331734	-0.0269737
	-280	-0.000742361	0.0377228	0.0135985	0.00871052	-0.0384011	-0.0246452
	-270	0.0020168	0.0050591	-0.00880873	0.0175932	-0.0299535	-0.013404
	-260	0.00304627	-0.00127191	-0.0216601	0.0179137	-0.00899216	-0.0158284
	-250	0.00374649	-0.00703556	0.0217591	0.00915933	-0.00583388	-0.0290434
	-240	0.0129437	0.00178553	-0.00701664	0.000587409	-0.00752998	-0.0188838
	-230	0.0137515	0.0167125	0.0377557	0.0207398	-0.000399515	-0.00895066
	-220	0.00815193	0.0273797	0.00855896	0.0208286	-0.0103975	-0.0129501
	-210	0.00112122	-0.00190681	0.00386223	0.0104466	-0.0141681	-0.0113024
	-200	0.00105537	-0.000303792	0.008577	0.00670317	-0.0120704	-0.00398966
	-190	-0.0271113	-0.00770648	-0.0239393	-0.00539025	-0.0135697	-0.0146007
	-180	0.0164579	-0.0128442	0.00185364	0.0239703	0.00117751	0.0043161
	-170	-0.0158662	0.000475201	-0.0305965	-0.0138734	0.00454735	-0.00272473
	-160	-0.0059424	0.0147402	0.00298422	-0.00176519	6.38003e-05	-0.00320138
	-150	-0.00689066	-0.0244526	-0.00591011	0.0242613	0.00782804	0.00229676
	-140	0.0182008	-0.0302838	-0.00342643	-0.0199497	-0.00773399	-0.00129188
	-130	-0.03781	-0.0158747	0.0220538	0.0136426	0.00624013	-0.00723957
	-120	-0.00370786	-0.00730573	0.0131174	-0.021237	0.0186581	-0.00204678
	-110	-0.0267909	-0.00808922	-0.0150269	-0.0141249	0.0154853	-8.93774e-05
	-100	-0.0462411	-0.00964271	0.0310804	-0.00332865	0.00461143	-0.0016582
	-90	0.0153495	-0.0255243	0.0179344	-0.00332372	0.00534796	-0.00824077
	-80	-0.00831085	0.00763474	-0.00494189	-0.0382131	0.00306281	0.00616994
	-70	0.0358818	-0.0224533	0.00788542	-0.00156297	0.0202303	0.0125522
	-60	0.0162341	-0.00889523	0.00526343	-0.0232345	0.0053271	0.0352943
	-50	-0.00931179	0.0209227	-0.00962059	-0.0425583	0.0199416	0.0325607
	-40	0.0134047	0.0158164	-0.0125673	-0.00658874	0.0155793	0.0308458
	-30	-0.00273106	0.0217016	-0.0206378	-0.0102237	0.0132799	0.0341136
	-20	0.000761239	-0.00465805	-0.0156824	-0.042361	0.0124881	0.0354656
	-10	0.000695388	-0.00997592	-0.00627093	0.0203601	0.0334957	0.0397699
	0	0.0129986	0.0455758	0.0141698	0.0199162	0.0684372	0.0593652
	10	0.0522217	0.0236649	-0.00268674	-0.0238658	0.0893531	0.0779124
	20	0.0545594	0.0359712	0.0140315	-0.0079056	0.0735442	0.0820686
	30	0.0618381	0.0793967	0.0281818	0.0187078	0.0636366	0.0857415
	40	0.0208656	0.0670138	0.0205263	0.0395507	0.0784324	0.0869851
	50	0.0657541	0.0713411	0.0254576	0.0265695	0.0596245	0.0985297
	60	0.022525	0.0589177	0.0164911	0.0535972	0.0619746	0.0934191
	70	0.019801	0.0507631	0.00437339	0.0517674	0.0441042	0.110242
	80	0.0218555	0.0695084	0.0359997	0.042288	0.0562867	0.121444
	90	0.0547921	0.0526047	0.0307797	0.0207595	0.0523849	0.112279
	100	0.0257759	0.0810357	0.0250787	-0.00509433	0.0664355	0.112639
	110	0.0250252	0.0856827	-0.00785856	-0.0201618	0.0567071	0.120369
	120	0.033419	0.0786762	0.014723	0.0365224	0.0663466	0.130436
	130	0.0190415	0.0824361	0.0411053	0.028498	0.0653508	0.136231
	140	0.0129217	0.0610025	0.034845	0.0261454	0.0440576	0.127534
	150	0.0132905	0.074349	0.0192574	0.0413263	0.0396094	0.111487
	160	0.029266	0.0978359	0.0302565	0.0408873	0.0385244	0.130719
	170	0.0497808	0.0882943	0.00715776	0.0377604	0.0445923	0.136971
	180	0.0283199	0.0692338	0.0402574	0.0342931	0.0374585	0.132742
	190	0.037504	0.0777036	0.0345864	0.0359947	0.047021	0.147276
	200	0.016008	0.086133	0.0169842	0.0652024	0.0481036	0.130306
	210	0.0179572	0.0817247	0.0236895	0.0609559	0.06621	0.16355
	220	0.0146734	0.0741329	0.0119928	0.0532816	0.0602377	0.135848
	230	0.0135627	0.106963	0.01337	0.0449513	0.052151	0.139902
	240	0.120696	0.0960933	0.0310083	0.0489167	0.0509968	0.144827
	250	0.0740908	0.0795543	0.0156071	0.0699224	0.0620438	0.176077
	260	0.0325124	0.0733043	0.0130452	0.0808962	0.064928	0.154859
	270	0.0495745	0.094049	0.0173511	0.120856	0.0532197	0.1641
	280	0.0765427	0.0895146	0.00693525	0.0584109	0.0576467	0.155663
	290	0.0528165	0.0942786	0.0335521	0.0664452	0.0564378	0.152551
	300	-0.00539364	-0.0220931	0.0318261	0.0866914	0.0362239	0.184775
	310	-0.173977	-0.175843	-0.0887314	-0.168632	-0.200569	-0.142432
	320	-0.198399	-0.246871	-0.269474	-0.319104	-0.339731	-0.329582
	330	-0.23058	-0.288743	-0.319599	-0.372706	-0.391575	-0.405913
	340	-0.264847	-0.321735	-0.35223	-0.368829	-0.444893	-0.457406
	350	-0.266326	-0.324014	-0.383212	-0.411605	-0.448232	-0.464582
	360	-0.28356	-0.323631	-0.382533	-0.413267	-0.451249	-0.48321
	370	-0.31084	-0.329557	-0.380963	-0.400444	-0.464692	-0.490202
	380	-0.337094	-0.31667	-0.387326	-0.388666	-0.474088	-0.485394
	390	-0.336893	-0.307601	-0.364215	-0.399467	-0.477895	-0.478998
	400	-0.340207	-0.319331	-0.372147	-0.388824	-0.473097	-0.490368
	410	-0.351235	-0.325297	-0.370301	-0.418288	-0.480041	-0.494067
	420	-0.309259	-0.342246	-0.386574	-0.397558	-0.468874	-0.487641
	430	-0.347887	-0.322073	-0.372797	-0.443338	-0.465146	-0.50703
	440	-0.348531	-0.319502	-0.369712	-0.406313	-0.467556	-0.493613
	450	-0.328047	-0.333956	-0.371173	-0.429863	-0.481368	-0.486753
	460	-0.317736	-0.353742	-0.382605	-0.416719	-0.480735	-0.493748
	470	-0.340126	-0.336635	-0.364648	-0.431017	-0.483503	-0.490799
	480	-0.350282	-0.352373	-0.381511	-0.416611	-0.48457	-0.498088
	490	-0.32412	-0.341471	-0.378035	-0.418308	-0.484721	-0.492048
	500	-0.312556	-0.343187	-0.373999	-0.405178	-0.473647	-0.488768
	510	-0.337777	-0.340963	-0.376441	-0.416211	-0.471966	-0.496746
	520	-0.34436	-0.341944	-0.381913	-0.426687	-0.479736	-0.497829
	530	-0.319269	-0.349333	-0.371329	-0.425755	-0.477159	-0.489385
	540	-0.34472	-0.320358	-0.353511	-0.404562	-0.482182	-0.496656
	550	-0.353382	-0.333803	-0.384752	-0.408759	-0.473933	-0.504571
	560	-0.366675	-0.330737	-0.384602	-0.4352	-0.478678	-0.508116
	570	-0.360057	-0.369956	-0.389665	-0.429434	-0.476479	-0.493677
	580	-0.336063	-0.348271	-0.387278	-0.401805	-0.470398	-0.497896
	590	-0.33621	-0.351977	-0.378979	-0.444443	-0.477443	-0.495729
	600	-0.347692	-0.344511	-0.38551	-0.413657	-0.475879	-0.487644
Figure 3h	Time (sec)	GZnP3 Trace 1	GZnP3 Trace 1	GZnP3 Trace 1	NES-ZapCV2 Trace 1	NES-ZapCV2 Trace 2	NES-ZapCV2 Trace 3
	-300	-0.0517217	-0.0255633	-0.0592861	0.0159634	-0.0329389	-0.0105654
	-290	-0.0488747	-0.0217373	0.0353002	3.34179e-05	-0.0246008	-0.00759235
	-280	-0.0363124	-0.0210071	-0.0667172	0.0145265	-0.00887905	-0.0102175
	-270	-0.0485608	-0.00526371	-0.0487036	0.0227142	-0.00710635	-0.0167369
	-260	-0.0312192	0.00231794	-0.0215766	0.0141558	-0.00869476	-0.00818432
	-250	-0.0456381	-0.0129113	-0.000818335	0.0230768	-0.00112333	-0.0230554
	-240	-0.0292599	-0.00402853	-0.0153349	0.0198936	-0.0056045	-0.000277885
	-230	-0.00744758	-0.0247877	-0.0042899	0.0247792	-0.00206373	-0.0101505
	-220	-0.0274792	-0.0107435	-0.0267153	0.0201963	-0.0160953	-0.0104234
	-210	-0.0251843	-0.0080002	-0.026268	-0.00172635	0.0192353	0.00860491
	-200	-0.00414055	-0.0118331	0.0144556	0.0186194	-0.0157403	-0.0121454
	-190	-0.010944	0.00320281	-0.0155789	0.00773931	0.00314391	-0.0142061
	-180	2.16499e-05	-0.00419459	-0.0420197	0.01186	0.00388277	-0.0142322
	-170	-0.00867621	-0.0266006	-0.0340397	-0.00453566	0.00571694	-0.0126067
	-160	-0.0323504	0.00362591	0.00268881	0.00870795	-4.66927e-05	-0.00451098
	-150	0.00198097	-0.0188825	-0.0229845	0.0181084	-0.0104834	-0.0179956
	-140	-0.028789	-0.0295418	-0.0391632	0.0157112	-0.0027316	-0.00782177
	-130	-0.00855173	-0.04554	0.00858997	0.00926617	-0.00809602	-0.0129613
	-120	-0.022635	-0.014672	-0.0158838	0.0194466	-0.00681386	-0.011544
	-110	-0.0122539	-0.0113509	0.00489984	0.0139698	-0.0122776	-0.0119731
	-100	-0.0209571	-0.0254473	0.0197061	-0.0142925	-0.00479678	-0.0186499
	-90	-0.0180128	-0.0161255	-5.59111e-05	0.0157871	-0.000459778	-0.0124107
	-80	0.0130766	-0.0287889	-0.0192893	0.0108751	-0.00884294	-0.00841252
	-70	0.00671148	-0.0117285	-0.00674999	0.00623387	-0.0033828	-0.00878275
	-60	0.00547202	-0.040763	0.0477836	0.00268351	-0.011519	-0.00266276
	-50	0.0147923	-0.0249651	0.029826	-0.00553671	0.00522889	-0.00655767
	-40	0.0327131	-0.035058	0.0081681	0.0230231	-0.0167929	-0.0211252
	-30	0.0159777	-0.0283817	0.017551	0.00718066	-0.0246166	-0.0215877
	-20	0.0224618	0.00524779	-0.00356814	0.00258617	-0.00270278	-0.014999
	-10	0	0	0	0	0	0
	0	0.027923	0.00122835	0.0772437	8.08262e-06	-0.0439395	-0.00811127
	10	0.0361338	0.0178429	0.0243366	-0.0149945	-0.0167347	-0.0202004
	20	0.0374165	0.0220011	0.0985407	-0.0148552	0.0154688	-0.0115267
	30	0.0430888	0.0223514	0.0848476	-0.0088866	0.0391784	-0.000182559
	40	0.0653937	0.0340867	0.204919	0.00640025	0.02957	0.0276493
	50	0.0662163	0.065901	0.20713	0.0155626	0.0507019	0.0295384
	60	0.0515431	0.0723953	0.259214	0.027824	0.0502063	0.0370362
	70	0.0555267	0.0744858	0.233988	0.019848	0.0447269	0.0338216
	80	0.0819667	0.0813282	0.204502	0.032483	0.0562088	0.0344163
	90	0.105056	0.065578	0.220991	0.0377728	0.0383772	0.0352025
	100	0.119892	0.0833413	0.226648	0.0346529	0.0402635	0.0338018
	110	0.124774	0.0860391	0.17614	0.0431017	0.0386319	0.0398338
	120	0.146565	0.096198	0.16878	0.0311452	0.049684	0.0333006
	130	0.140995	0.0807504	0.206215	0.0321281	0.0702791	0.0340083
	140	0.163176	0.0855182	0.223822	0.0384681	0.0388384	0.0416287
	150	0.142251	0.102788	0.192802	0.0244786	0.0426673	0.0401563
	160	0.15674	0.118142	0.172074	0.0491182	0.0422429	0.0391523
	170	0.146262	0.134395	0.233388	0.0524929	0.0354198	0.0494788
	180	0.138024	0.124971	0.15865	0.034124	0.0396578	0.044992
	190	0.157525	0.120294	0.173096	0.0452053	0.0231808	0.0309205
	200	0.145623	0.115679	0.174961	0.0490516	0.0405518	0.0533442
	210	0.16015	0.137423	0.162345	0.0441442	0.0353678	0.0366274
	220	0.158824	0.131697	0.173782	0.0450592	0.0324343	0.0386835
	230	0.152259	0.145519	0.153705	0.0348493	0.0316573	0.0389667
	240	0.172312	0.122983	0.263016	0.0443527	0.0309218	0.034578
	250	0.153628	0.0993394	0.138238	0.0636503	0.00386369	0.0471341
	260	0.171993	0.105445	0.159016	0.0404618	0.0292772	0.0473008
	270	0.196089	0.087131	0.232371	0.0416974	0.0322899	0.0354065
	280	0.2167	0.134789	0.154421	0.0488628	0.0176261	0.0375272
	290	0.176193	0.135139	0.194774	0.0472484	0.0272699	0.0364169
	300	-0.100504	0.122255	0.172948	0.0459005	-0.0796951	0.0364325
	310	-0.304247	-0.255647	-0.317494	0.0175681	-0.128021	-0.0255003
	320	-0.360802	-0.338486	-0.393787	-0.0871704	-0.126909	-0.09369
	330	-0.38381	-0.351511	-0.443837	-0.155392	-0.141379	-0.11205
	340	-0.385629	-0.37012	-0.429285	-0.151126	-0.141408	-0.117562
	350	-0.406348	-0.36146	-0.446953	-0.165982	-0.132647	-0.11124
	360	-0.409974	-0.345924	-0.423038	-0.176145	-0.133404	-0.115921
	370	-0.401016	-0.357243	-0.440813	-0.169742	-0.147057	-0.115771
	380	-0.4214	-0.359197	-0.446618	-0.16499	-0.128948	-0.11865
	390	-0.442725	-0.356178	-0.478258	-0.173392	-0.147633	-0.117763
	400	-0.422715	-0.34518	-0.464672	-0.174369	-0.145107	-0.113361
	410	-0.412702	-0.353465	-0.409803	-0.176113	-0.152241	-0.111431
	420	-0.401758	-0.346363	-0.488053	-0.178765	-0.160083	-0.11967
	430	-0.426325	-0.352341	-0.470548	-0.177481	-0.151216	-0.118049
	440	-0.407008	-0.361326	-0.484617	-0.175538	-0.141353	-0.122758
	450	-0.405693	-0.359286	-0.446994	-0.180522	-0.146357	-0.106432
	460	-0.406191	-0.348804	-0.471793	-0.177365	-0.150141	-0.124198
	470	-0.422472	-0.359663	-0.464103	-0.216418	-0.148638	-0.121015
	480	-0.39772	-0.370607	-0.475691	-0.196486	-0.155911	-0.123792
	490	-0.399831	-0.356433	-0.458278	-0.195851	-0.151553	-0.110268
	500	-0.420485	-0.372097	-0.484612	-0.178395	-0.143648	-0.128806
	510	-0.415603	-0.366665	-0.495891	-0.19112	-0.138449	-0.115038
	520	-0.414548	-0.362213	-0.463879	-0.190004	-0.143526	-0.126624
	530	-0.408253	-0.354841	-0.487982	-0.198183	-0.14788	-0.125719
	540	-0.409579	-0.373387	-0.487911	-0.19296	-0.159294	-0.124254
	550	-0.388454	-0.355071	-0.474187	-0.18733	-0.159724	-0.125035
	560	-0.405752	-0.372217	-0.486233	-0.188361	-0.156197	-0.125292
	570	-0.383751	-0.372224	-0.477587	-0.19542	-0.149859	-0.115948
	580	-0.392746	-0.372397	-0.491748	-0.198489	-0.143528	-0.127016
	590	-0.389109	-0.366178	-0.487184	-0.196455	-0.15604	-0.130576
	600	-0.404453	-0.365641	-0.513589	-0.189012	-0.152239	-0.125547
Figure 3i	GZnP3	NES-ZapCV2
	0.2167	0.0636503
	0.227994	0.0702791
	0.145519	0.0533442
	0.26311
	0.105609
	0.0570545
	0.119966
	0.263016
	0.118356
	0.0809101

## Sheet: Figure 4
Figure 4b	Time (sec)	GZnP3	LAMP1-GZnP3	GZnP3-Rab7a	GZnP3-TRPML1	syn-GZnP3
	-300	0.0469201	-0.0304287	0.0546166	-0.118628	0.203714
	-280	0.0431505	-0.0226528	0.0528274	0.0320509	0.156149
	-260	0.05146	-0.022326	0.0615716	0.0391423	0.136656
	-240	0.0383337	-0.00734904	0.0410783	-0.0535485	0.132424
	-220	0.0350823	0.00644989	0.0336279	-0.0790664	0.13486
	-200	0.0309648	-0.000705134	0.0291778	-0.0690156	0.121909
	-180	0.0131192	-0.0116672	0.025237	-0.0266626	0.103665
	-160	-0.00418318	0.0124681	0.0106022	0.00421576	0.0919887
	-140	0.0129808	0.00596969	0.0283015	-0.119549	0.091297
	-120	0.0153608	-0.0237903	0.0145247	-0.00792897	0.0551732
	-100	0.000236047	-0.00417988	0.0224889	0.0125635	0.0224686
	-80	0.00512559	-0.00436056	-0.00266546	0.0389469	0.0564043
	-60	-0.00134352	-0.00280902	0.0268748	-0.0855157	0.0141337
	-40	0.0149153	0.0140512	0.00230761	-0.0620638	0.010088
	-20	0	0	0	0	0
	0	-0.00223624	0.0126791	-0.0964519	-0.124853	0.0368721
	20	-0.263521	-0.256271	-0.273056	-0.195265	-0.311137
	40	-0.371032	-0.331493	-0.346303	-0.375565	-0.405619
	60	-0.417933	-0.356163	-0.373012	-0.473002	-0.467609
	80	-0.440483	-0.369897	-0.405608	-0.435061	-0.50686
	100	-0.465621	-0.392311	-0.42111	-0.435954	-0.526449
	120	-0.473001	-0.397352	-0.440406	-0.294098	-0.525979
	140	-0.493166	-0.400035	-0.441121	-0.484365	-0.523735
	160	-0.467473	-0.434508	-0.448732	-0.427969	-0.533675
	180	-0.477768	-0.437037	-0.453912	-0.494612	-0.546416
	200	-0.498711	-0.413146	-0.469506	-0.406667	-0.53344
	220	-0.463786	-0.421617	-0.437038	-0.43869	-0.498377
	240	-0.478082	-0.410955	-0.455788	-0.38288	-0.491561
	260	-0.479779	-0.293506	-0.447833	-0.390753	-0.517592
	280	-0.478608	-0.390097	-0.446521	-0.358284	-0.507635
	300	-0.271956	-0.386203	-0.442589	1.26364	-0.381458
	320	3.4533	0.365515	0.0633195	4.8257	3.07016
	340	4.01228	0.411885	4.98779	5.47518	3.95154
	360	4.23524	0.415092	5.76981	5.86674	4.4225
	380	4.34677	0.435458	6.36042	6.29368	4.70144
	400	4.53127	0.414437	7.03705	6.27701	5.08311
	420	4.56247	0.418456	7.39018	6.69741	5.16807
	440	4.68508	0.425254	7.74534	6.79078	5.33358
	460	4.79114	0.458476	8.02812	6.95879	5.50543
	480	4.87617	0.457371	8.26043	7.25959	5.6437
	500	4.88856	0.452266	8.44762	7.27869	5.74575
	520	4.90606	0.472444	8.69786	7.10235	5.97921
	540	5.00105	0.465349	8.52294	7.24563	6.09895
	560	5.01838	0.464848	8.48648	7.23256	6.27813
	580	5.03832	0.458411	8.77995	7.4321	6.41488
	600	5.13287	0.440248	8.84381	7.82417	6.42686
Figure 4c	GZnP3	GZnP3-TRPML1	LAMP1-GZnP3	GZnP3-Rab7	synaptophysin-GZnP3
	8.44681	10.8075	2.1926	8.88885	6.5811
	12.7908	10.2019	2.01252	9.05359	5.88448
	12.6934	9.91532	1.98147	6.67958	6.85629
	10.5675	11.9811	2.12088	6.67022	7.02806
	11.1562	10.9479	2.00068	17.0005	10.5715
	10.7391	11.325	2.37006	18.4417	8.52605
	11.207	13.0466	2.61553	15.3233	14.7632
	8.98	13.5995	2.29735	18.8941	15.9183
	9.01656	9.70611	2.10094	24.0415	13.9842
	8.07332	7.62396	2.35134	7.05538	12.255
	13.3885	3.52442		6.63326	11.1778
	13.0682	11.3886		9.07878	9.9358
	12.4277	11.4404			9.0737
		11.8105
		8.69385
		16.3347
		19.6211
		15.0495
		14.389
		15.4538
		13.9149
		20.2347
		34.5448

## Sheet: Figure 5
Figure 5a	Time (sec)	GZnP3 Trace 1	GZnP3 Trace 2	GZnP3 Trace 3	GZnP3 Trace 4	GZnP3 Trace 5	GZnP3 Trace 6	GZnP3 Trace 7	GZnP3 Trace 8	GZnP3 Trace 9	GZnP3 Trace 10
	-300	-0.0343273	-0.00674702	-0.0255633	-0.0295322	-0.0163499	0.0118698	0.00348509	-0.0592861	-0.0365666	0.00271213
	-290	-0.0314281	-0.0262653	-0.0217373	-0.058832	-0.0257012	0.010543	0.0119046	0.0353002	-0.0417273	-0.0125956
	-280	-0.0186353	-0.0302112	-0.0210071	-0.0124515	-0.0275352	0.0150682	0.0123767	-0.0667172	-0.0310646	-0.0497761
	-270	-0.0311084	-0.0434045	-0.00526371	-0.0260518	-0.0201163	0.0260733	0.00669699	-0.0487036	-0.0220384	-0.0485564
	-260	-0.0134487	-0.0136691	0.00231794	-0.00970276	-0.011357	0.0147602	0.00600546	-0.0215766	0.0202612	-0.0178046
	-250	-0.0281321	0.00594348	-0.0129113	0.0113165	-0.0223398	-0.00358344	0.000786402	-0.000818335	-0.0664967	-0.0344612
	-240	-0.0114535	-0.0174758	-0.00402853	-0.0306605	-0.0143905	-0.00816196	0.015584	-0.0153349	0.00816273	-0.036029
	-230	0.010759	-0.000718246	-0.0247877	-0.0177029	-0.0175417	-0.00181245	0.000194314	-0.0042899	-0.0069579	-0.00420093
	-220	-0.00964008	-0.0203937	-0.0107435	-0.00412316	-0.00863392	0.00194868	0.0052042	-0.0267153	-0.0296288	-0.0277383
	-210	-0.00730309	-0.0214935	-0.0080002	0.0268723	-0.0168648	0.00367821	0.00367368	-0.026268	-0.00223898	-0.00800723
	-200	0.0141267	-0.00189437	-0.0118331	0.0196107	-0.0137657	0.00248176	-0.00698617	0.0144556	0.0240063	-0.00768077
	-190	0.00719837	-0.0352704	0.00320281	-0.0122943	-0.00229492	-0.0237159	-0.0080309	-0.0155789	-0.0217874	-0.0139158
	-180	0.0183652	0.0389918	-0.00419459	0.000711126	-0.0274465	-0.00328137	0.0159829	-0.0420197	0.0161247	-0.0184898
	-170	0.0095078	0.0045025	-0.0266006	-0.0261407	-0.0192137	0.00636728	0.000406917	-0.0340397	0.00988966	-0.0164342
	-160	-0.0146007	-0.0124526	0.00362591	0.000772665	-0.0101922	-0.0138362	-0.00410918	0.00268881	0.0250806	-0.0116019
	-150	0.0203605	0.0263192	-0.0188825	-0.00888907	0.00164116	-0.00315106	-0.00441094	-0.0229845	-0.0278015	0.00943505
	-140	-0.0109739	0.0150652	-0.0295418	0.00782238	-0.0170943	-0.0214355	-0.00331363	-0.0391632	0.0397896	0.0041794
	-130	0.00963457	-0.00882095	-0.04554	-0.00941558	0.00096811	-0.00627843	-0.00527392	0.00858997	0.0286348	0.00229598
	-120	-0.00470705	-0.00158912	-0.014672	0.0319323	0.00076176	0.00800796	-0.00385085	-0.0158838	0.0219681	0.0136898
	-110	0.00586452	0.00192131	-0.0113509	0.0161371	-0.0139605	0.00239291	-0.00228148	0.00489984	-0.0224801	0.000710319
	-100	-0.0029984	-0.00340718	-0.0254473	-0.00854718	0.000416557	0.0316942	0.00221518	0.0197061	0.0365164	-0.00139194
	-90	0	0.0235181	-0.0161255	0.027351	0.00107804	-0.0120889	-0.00570941	-5.59111e-05	0	-0.0172414
	-80	0.0316596	0.00821045	-0.0287889	0.0305169	0	0	-0.00165739	-0.0192893	-0.00280123	-0.00786373
	-70	0.0251778	0.0179068	-0.0117285	0	0.0205135	-0.01601	-0.00299816	-0.00674999	0.0152813	-0.0177831
	-60	0.0239156	-0.00620834	-0.040763	-0.00537447	0.0110195	-0.029479	-0.00639637	0.0477836	0.0286047	0.0131588
	-50	0.0334068	0.0152582	-0.0249651	0.0158157	0.0190035	-0.00868319	-0.00862184	0.029826	0.0429522	0.0140952
	-40	0.0516563	0.0173456	-0.035058	0.0201919	0.0199967	-0.00566836	0.00357424	0.0081681	-0.00421691	0.0129759
	-30	0.0346139	-0.0074518	-0.0283817	0.0355084	0.00898491	-0.00643243	0.00154994	0.017551	0.0278517	0
	-20	0.041217	0.0202904	0.00524779	0.082053	0.0289604	-0.0199725	0.00149965	-0.00356814	0.0324903	0.0125992
	-10	0.0183432	0	0	0.0745588	0.0124138	0.0205944	0	0	0.0398598	0.0180665
	0	0.0467784	-0.00869077	0.00122835	0.0865864	0.0958526	-0.0360003	0.00525677	0.0772437	0.0141166	0.00239643
	10	0.0551397	0.0102664	0.0178429	0.0666338	0.0944756	0.0419885	0.0306594	0.0243366	0.0430426	0.0281616
	20	0.056446	0.0548829	0.0220011	0.0904224	0.0844339	0.0418523	0.0499331	0.0985407	0.12726	0.0310029
	30	0.0622223	0.0596503	0.0223514	0.10137	0.0557685	0.0631101	0.0634162	0.0848476	0.0752216	0.0241114
	40	0.0849363	0.0815433	0.0340867	0.110252	0.0554041	0.0489244	0.0667184	0.204919	0.131558	0.0468129
	50	0.0857741	0.0358539	0.065901	0.159422	0.0440722	0.0392224	0.0786276	0.20713	0.142341	0.0478174
	60	0.0708317	0.0977308	0.0723953	0.190589	0.0545555	0.0421366	0.072629	0.259214	0.130343	0.100438
	70	0.0748884	0.0856822	0.0744858	0.20572	0.0320363	0.0272993	0.0695371	0.233988	0.160945	0.0912868
	80	0.101813	0.0947097	0.0813282	0.214575	0.0436787	0.0538879	0.0769153	0.204502	0.154158	0.0541242
	90	0.125327	0.102238	0.065578	0.224818	0.0400493	0.0502808	0.0686398	0.220991	0.113395	0.0518963
	100	0.140434	0.134918	0.0833413	0.219314	0.0234506	0.0400931	0.0663035	0.226648	0.144248	0.0756023
	110	0.145406	0.155379	0.0860391	0.260477	0.0336139	0.0415443	0.0758809	0.17614	0.162933	0.0840221
	120	0.167596	0.167086	0.096198	0.259397	0.028403	0.041106	0.0866951	0.16878	0.109278	0.0718785
	130	0.161925	0.155401	0.0807504	0.23526	0.026515	0.035254	0.0741538	0.206215	0.135825	0.071588
	140	0.184512	0.152012	0.0855182	0.259595	0.0320865	0.0476568	0.080301	0.223822	0.103626	0.0725709
	150	0.163203	0.143838	0.102788	0.27137	0.0422324	0.0434692	0.0940722	0.192802	0.117059	0.0855073
	160	0.177958	0.160483	0.118142	0.277052	0.062852	0.0216428	0.0886291	0.172074	0.122531	0.0802051
	170	0.167288	0.133612	0.134395	0.288218	0.0580037	0.0422669	0.0939921	0.233388	0.0932539	0.0614856
	180	0.158899	0.180509	0.124971	0.30108	0.0489841	0.0788239	0.109581	0.15865	0.132501	0.0603269
	190	0.178758	0.164662	0.120294	0.282563	0.0483939	0.0414732	0.0965571	0.173096	0.133044	0.0377581
	200	0.166637	0.1555	0.115679	0.261776	0.0427338	0.0289933	0.106631	0.174961	0.107069	0.0453994
	210	0.181431	0.167998	0.137423	0.275021	0.0488761	0.0423972	0.111808	0.162345	0.103023	0.00619556
	220	0.18008	0.161188	0.131697	0.275295	0.0553346	0.0558306	0.102144	0.173782	0.0950913	0.0523914
	230	0.173395	0.182847	0.145519	0.287507	0.0519424	0.0302431	0.114431	0.153705	0.136447	0.0320361
	240	0.193816	0.158176	0.122983	0.297921	0.0660263	0.0450389	0.108952	0.263016	0.117752	0.0527179
	250	0.174789	0.193531	0.0993394	0.274269	0.079952	0.0473548	0.112105	0.138238	0.121999	0.0359034
	260	0.193491	0.178879	0.105445	0.269127	0.0603256	0.0474022	0.117825	0.159016	0.146357	0.0411877
	270	0.218029	0.188768	0.087131	0.221406	0.0580731	0.0491198	0.017214	0.232371	0.112732	0.0317742
	280	0.239018	0.21252	0.134789	0.357286	0.0977116	0.0324405	0.119966	0.154421	0.108124	0.030924
	290	0.197768	0.227994	0.135139	0.342496	0.077526	0.0455305	0.112863	0.194774	0.151839	0.0233975
	300	-0.0840049	0.080246	0.122255	0.31189	0.120059	0.0770055	0.112979	0.172948	0.17704	0.0471465
	310	-0.291484	-0.193464	-0.255647	-0.264915	-0.325472	0.0787351	-0.0960976	-0.317494	-0.0350606	-0.14168
	320	-0.349077	-0.291702	-0.338486	-0.318044	-0.44644	-0.0305096	-0.226332	-0.393787	-0.158184	-0.292522
	330	-0.372507	-0.311678	-0.351511	-0.349129	-0.475984	-0.221013	-0.294313	-0.443837	-0.281449	-0.348465
	340	-0.374359	-0.30793	-0.37012	-0.365437	-0.494122	-0.328309	-0.314787	-0.429285	-0.39156	-0.385714
	350	-0.395458	-0.332956	-0.36146	-0.347823	-0.486994	-0.32495	-0.325639	-0.446953	-0.390255	-0.420771
	360	-0.399151	-0.332548	-0.345924	-0.365293	-0.491272	-0.370854	-0.341848	-0.423038	-0.403819	-0.392824
	370	-0.390029	-0.340018	-0.357243	-0.371262	-0.486799	-0.372192	-0.3568	-0.440813	-0.398869	-0.428462
	380	-0.410787	-0.334949	-0.359197	-0.366196	-0.505778	-0.410473	-0.362504	-0.446618	-0.424181	-0.42589
	390	-0.432503	-0.349081	-0.356178	-0.350093	-0.498181	-0.402009	-0.374192	-0.478258	-0.383628	-0.437148
	400	-0.412126	-0.329621	-0.34518	-0.347405	-0.497653	-0.386118	-0.366778	-0.464672	-0.45624	-0.456868
	410	-0.401929	-0.342388	-0.353465	-0.330468	-0.505093	-0.424138	-0.372756	-0.409803	-0.38903	-0.463178
	420	-0.390784	-0.328741	-0.346363	-0.357915	-0.499693	-0.411486	-0.371577	-0.488053	-0.367022	-0.468567
	430	-0.415802	-0.346001	-0.352341	-0.342701	-0.497856	-0.39714	-0.369951	-0.470548	-0.393327	-0.425854
	440	-0.396131	-0.326537	-0.361326	-0.383714	-0.49675	-0.394629	-0.389608	-0.484617	-0.39895	-0.444222
	450	-0.394791	-0.313595	-0.359286	-0.363125	-0.496467	-0.405533	-0.376952	-0.446994	-0.348698	-0.441008
	460	-0.395298	-0.334581	-0.348804	-0.352677	-0.504069	-0.410532	-0.391706	-0.471793	-0.35169	-0.454468
	470	-0.411878	-0.347505	-0.359663	-0.357724	-0.485885	-0.405421	-0.387659	-0.464103	-0.357202	-0.456068
	480	-0.386673	-0.335906	-0.370607	-0.333073	-0.495451	-0.404763	-0.397127	-0.475691	-0.463258	-0.44123
	490	-0.388822	-0.327596	-0.356433	-0.371119	-0.495183	-0.401956	-0.402651	-0.458278	-0.423538	-0.471354
	500	-0.409855	-0.349534	-0.372097	-0.346954	-0.501477	-0.414169	-0.387855	-0.484612	-0.407655	-0.458708
	510	-0.404883	-0.321415	-0.366665	-0.345135	-0.501028	-0.396335	-0.403721	-0.495891	-0.398297	-0.472305
	520	-0.403809	-0.323511	-0.362213	-0.356459	-0.494033	-0.408501	-0.404169	-0.463879	-0.429362	-0.447899
	530	-0.397398	-0.295926	-0.354841	-0.345942	-0.493561	-0.392082	-0.397286	-0.487982	-0.420747	-0.457894
	540	-0.398749	-0.323511	-0.373387	-0.37568	-0.50603	-0.37898	-0.39909	-0.487911	-0.406932	-0.454034
	550	-0.377236	-0.319054	-0.355071	-0.36729	-0.486539	-0.385584	-0.390436	-0.474187	-0.402283	-0.463447
	560	-0.394852	-0.328153	-0.372217	-0.392842	-0.490437	-0.384684	-0.409815	-0.486233	-0.409542	-0.449618
	570	-0.372447	-0.285835	-0.372224	-0.378415	-0.497971	-0.394428	-0.409365	-0.477587	-0.388638	-0.46546
	580	-0.381607	-0.306	-0.372397	-0.352199	-0.49602	-0.396139	-0.409721	-0.491748	-0.428508	-0.468247
	590	-0.377903	-0.293547	-0.366178	-0.365847	-0.494382	-0.398467	-0.395886	-0.487184	-0.406972	-0.455713
	600	-0.393529	-0.316589	-0.365641	-0.364807	-0.514061	-0.390767	-0.412411	-0.513589	-0.448368	-0.469941
Figure 5b	Time (sec)	GZnP3-TRPML1 Trace 1	GZnP3-TRPML1 Trace 2	GZnP3-TRPML1 Trace 3	GZnP3-TRPML1 Trace 4	GZnP3-TRPML1 Trace 5	GZnP3-TRPML1 Trace 6	GZnP3-TRPML1 Trace 7	GZnP3-TRPML1 Trace 8	GZnP3-TRPML1 Trace 9	GZnP3-TRPML1 Trace 10	GZnP3-TRPML1 Trace 11	GZnP3-TRPML1 Trace 12	GZnP3-TRPML1 Trace 13	GZnP3-TRPML1 Trace 14	GZnP3-TRPML1 Trace 15	GZnP3-TRPML1 Trace 16	GZnP3-TRPML1 Trace 17	GZnP3-TRPML1 Trace 18	GZnP3-TRPML1 Trace 19	GZnP3-TRPML1 Trace 20	GZnP3-TRPML1 Trace 21	GZnP3-TRPML1 Trace 22	GZnP3-TRPML1 Trace 23	GZnP3-TRPML1 Trace 24	GZnP3-TRPML1 Trace 25	GZnP3-TRPML1 Trace 26	GZnP3-TRPML1 Trace 27	GZnP3-TRPML1 Trace 28	GZnP3-TRPML1 Trace 29	GZnP3-TRPML1 Trace 30	GZnP3-TRPML1 Trace 31	GZnP3-TRPML1 Trace 32	GZnP3-TRPML1 Trace 33	GZnP3-TRPML1 Trace 34	GZnP3-TRPML1 Trace 35	GZnP3-TRPML1 Trace 36	GZnP3-TRPML1 Trace 37	GZnP3-TRPML1 Trace 38	GZnP3-TRPML1 Trace 39	GZnP3-TRPML1 Trace 40	GZnP3-TRPML1 Trace 41	GZnP3-TRPML1 Trace 42	GZnP3-TRPML1 Trace 43	GZnP3-TRPML1 Trace 44	GZnP3-TRPML1 Trace 45	GZnP3-TRPML1 Trace 46	GZnP3-TRPML1 Trace 47	GZnP3-TRPML1 Trace 48
	-300	0.0625607	-0.00426991	0.00254564	0.00662132	0.0596526	-0.0379335	0.00880416	0.0560431	0.0149016	-0.0201148	0.0151228	0.0331711	0.0587101	0.0276992	0.0596888	0.0695978	-0.0153801	0.105376	-0.00932372	0.100388	0.104006	0.0563342	0.0385445	-0.0153009	0.0404982	-0.0109688	0.0011127	0.00378482	-0.013655	-0.00264061	0.159048	-0.198022	-0.00280766	-0.102786	-0.119181	0.0334271	-0.0396093	0.0203821	-0.0451681	0.0750374	0.0810802	-0.0307158	-0.117438	-0.00674886	-0.125527	0.0454191	0.0732362	0.0454592
	-290	0.0297524	-0.00591549	0.0133071	0.00911301	0.0267036	-0.0478959	-0.00166371	0.0817707	-0.0532091	-0.0398734	0.0786498	0.0723916	0.0124401	0.0858557	0.03383	0.0935564	0.00641617	0.0430105	0.0532654	0.134687	0.106218	0.0204771	0.02078	0.0272355	-0.0363185	0.0127698	0.0103922	0.00690484	0.0427966	-0.00296325	0.00133753	-0.070594	0.114437	0.121824	0.119282	0.0954927	0.0462775	0.0186313	0.0257931	0.0651346	0.122212	-0.0678825	-0.0524175	0.012546	-0.025576	-0.0549628	0.203155	-0.0433219
	-280	0.032673	0.04591	0.0163929	-0.00122155	0.0557424	-0.047386	0.0130573	0.0609511	-0.0785044	-0.00930745	0.123422	-0.0342172	-0.0705325	0.0330154	-0.00567174	0.0900228	-0.0187755	0.0687409	-0.0205991	0.0273454	0.0895245	-0.0173474	-0.0773697	-0.0493555	0.0460256	-0.00790458	0.0184587	-0.0117994	0.105693	-0.00509866	0.205287	-0.0604065	0.0715871	-0.0681711	0.0490854	0.143931	-0.0309395	-0.11812	0.00713243	-0.0603826	-0.0180117	-0.0874388	-0.0832502	-0.0296283	-0.0382243	0.0544579	0.0442071	0.0750352
	-270	0.072816	0.0368474	0.0408311	-0.0118267	0.0511229	-0.00938086	0.0313211	0.076363	0.0202006	-0.00869107	-0.0266585	0.00523031	-0.012199	0.00940915	0.0673238	0.0778133	0.0268589	-0.0168169	0.0297546	0.0190726	0.0729152	0.108226	-0.00295615	0.0906867	0.0762504	0.0832351	0.0317039	0.0144586	0.0602695	-0.0276075	-0.0060939	-0.0734426	0.123945	-0.0126763	0.174321	0.112729	0.0584408	-0.00725347	0.0882906	0.0266573	0.0305649	-0.103934	-0.0589352	-0.0610247	-0.0904366	-0.0550836	0.00981436	0.00709436
	-260	0.0371404	0.0443892	0.0377363	-0.00917265	0.0132976	-0.0176868	0.00213974	0.0476047	0.0176008	0.0308399	0.067816	0.04869	0.0512721	0.0180676	0.0101289	0.0220088	0.031945	-0.0425035	0.107754	0.112396	0.0667809	0.00895472	0.0375763	-0.0383006	0.0792826	0.0890167	0.0253169	0.0178753	0.0312485	-0.0290806	0.0680768	-0.0818617	0.0480077	0.0322261	0.00504921	0.0845499	0.0118361	0.0612687	0.0355021	0.113712	0.0800066	-0.0307633	-0.0445806	0.00335269	-0.0243041	-0.101172	0.0254397	0.016907
	-250	0.043463	0.0701289	-0.0089188	-0.0219647	-0.0111664	-0.0413122	-0.0321583	-0.00546108	-0.0127104	-0.0417979	0.0755083	-0.0341071	0.0168496	0.00181843	0.00963959	0.155014	-0.00199042	0.00971957	0.0381218	0.0470175	0.036868	0.0486889	-0.00779743	-0.0193689	0.0553128	0.0843886	0.00138796	-0.0506461	-0.0188674	0.0517678	0.0133687	0.00721209	-0.0368913	0.054211	0.18275	0.0096992	-0.0199534	0.0165079	-0.00913123	0.0972838	-0.0241939	-0.202864	-0.100818	0.0416574	-0.037762	0.0598911	-0.0226007	-0.03973
	-240	-0.0477691	-0.0915334	-0.0267551	-0.0280691	-0.00340128	-0.0867116	-0.0179169	0.0461154	-0.0529073	0.01467	-0.0110009	0.0656679	0.14328	0.0537912	0.0286594	0.0555773	0.0103502	0.0288487	0.12515	0.0858664	0.00547586	-0.00121994	0.0477173	-0.0266965	-0.00611819	0.0656887	0.0712596	-0.0787952	-0.0336832	0.0168668	0.0967521	-0.0550473	-0.0450776	0.0335732	0.0470101	0.00529417	0.0491334	-0.0297962	-0.0178096	0.00707274	0.000617432	-0.0575821	-0.0434729	0.0796964	0.0408255	0.0195704	-0.00447653	0.0597291
	-230	0.0114079	0.00765019	-0.0212594	-0.0403199	-0.0321066	-0.0425446	0.00155966	0.00936618	0.0121387	-0.0636318	0.11163	0.0667896	-0.0330062	-0.0637008	-0.0146038	0.00288992	0.0241145	0.0103906	-0.0358583	0.0868407	-0.0161389	-0.127886	-0.0489424	0.0864102	0.0427053	0.00706246	-0.0507364	-0.00920381	-0.00914727	0.0312882	0.0521113	-0.103522	-0.0420741	0.108911	-0.0106975	-0.0883737	0.0775315	-0.0884838	-0.097254	0.0132662	0.0295935	-0.105552	-0.0885591	0.0632663	-0.0718207	0.01816	-0.0154738	0.0483725
	-220	-0.0811004	-0.006015	-0.0463527	-0.0151059	-0.0126968	-0.0746263	-0.0302877	-0.0170612	-0.0764256	0.0817604	-0.0450231	0.0100752	-0.0024609	0.0686	0.0324209	-0.0488636	-0.0288025	0.000288122	0.0467342	0.0290857	-0.0121974	-0.0122217	-0.0491005	-0.0726602	0.0286818	0.0233139	0.0107095	-0.0414873	0.0153321	0.00216088	0.0536446	-0.0595737	-0.0433555	0.00348857	0.109312	0.0296206	0.0467535	0.0224203	-0.0332105	-0.0153131	-0.026817	-0.149027	-0.00620975	-0.020034	-0.0295457	-0.0178581	0.0173295	0.115098
	-210	0.0100914	-0.0268477	-0.0139959	-0.0292619	0.00143144	-0.0291283	-0.00572073	-0.0085888	-0.0666243	-0.0767129	0.00570935	0.103925	-0.00664443	0.0292062	0.0600013	0.0312275	0.0582513	0.0434408	-0.0304659	-0.0404185	0.0416626	-0.0159071	0.0421567	-0.00813099	-0.0590042	0.0101656	-0.0301899	0.0146387	-0.030457	0.0950194	-0.00932354	-0.175583	-0.176474	-0.120252	-0.0355905	-0.00227225	0.00189547	0.136049	-0.0145303	0.044022	-0.0158684	-0.0243078	0.00141569	0.00238167	0.00890054	-0.120573	0.00463179	-0.000654176
	-200	-0.0614966	-0.0335399	-0.0678937	-0.00663236	-0.0362041	-0.0178019	-0.00867379	-0.0186172	-0.0157189	-0.0233405	0.0344121	0.0794731	0.0158351	0.0473905	-0.00743457	0.0244444	-0.0309896	0.0638173	0.0538716	0.0515432	0.0402482	0.0779738	-0.135105	-0.0107193	-0.00443362	-0.02923	-0.0293991	-0.021721	-0.0301932	0.0268094	-0.0423833	0.0516253	0.0425475	0.0278337	-0.00471224	-0.0171436	0.0392524	0.0279389	-0.0983822	0.0501146	-0.0815325	0.0154552	-0.0116013	-0.013575	-0.00165057	-0.0461929	0.0565832	-0.0675793
	-190	-0.0608578	-0.0388658	-0.0405339	-0.0495665	-0.0715871	-0.0569489	-0.0349619	-0.0591817	-0.117567	-0.0698641	-0.0300507	0.0231028	-0.10832	-0.0174559	0.0591936	0.0571232	-0.0550807	0.0416793	-0.0412402	-0.070824	-0.0635109	0.00829685	-0.0125043	-0.0226641	0.00442385	0.013764	-0.0332364	0.00317829	-0.149172	-0.0999312	0.0604758	0.0206103	0.031023	0.0506879	0.0443999	-0.0590727	0.02935	0.0222553	0.00651561	0.0128434	0.102179	-0.0179093	0.0633523	-0.0415704	0.069828	0.0460448	-0.00847621	-0.0251919
	-180	-0.112178	-0.0129657	-0.0752619	-0.0276604	-0.0874766	-0.0389602	-0.0759256	-0.0481504	-0.075897	-0.0833973	0.000907926	0.0716827	-0.0739024	-0.0346726	-0.00310118	0.10923	0.052163	-0.0375179	0.037386	-0.0416092	0.0444979	-0.0714877	0.0283442	0.0322443	0.0139893	-0.0137109	0.0285314	0.033433	0.047602	-0.0029208	-0.0144453	0.0271766	0.0602341	-0.0222785	0.0197475	0.0454625	-0.0609397	0.0307381	-0.0675922	0.028315	-0.0106969	-0.0397346	0.0432247	0.0638412	0.0164979	0.0627723	-0.00725634	-0.0312176
	-170	-0.0267447	-0.0114344	-0.0393283	-0.0318519	0.0154041	-0.0124788	-0.00526862	-0.0188779	-0.0694303	-0.0507903	-0.090347	-0.039654	-0.0170355	0.0192465	-0.000542411	0.0521573	0.00495497	-0.049754	0.0255921	0.00785222	0.00584568	0.0137227	0.0503928	-0.0132313	0.0569192	-0.116782	0.0423923	0.00229632	0.0101272	0.0279471	-0.0468526	0.123076	-0.0201515	0.108019	0.0247379	-0.0709454	0.0385681	-0.055947	0.00131561	-0.0195269	-0.10658	0.00343661	-0.00975359	0.0544884	-0.015999	0.103389	-0.0228706	0.0504
	-160	-0.00816208	-0.0323325	-0.027281	-0.0176616	-0.0186958	-0.0361501	-0.0212348	-0.0440561	-0.0452428	-0.0549133	-0.0473681	-0.00172738	0.0311681	0.0461671	-0.014197	0.0630986	0.0391808	0.0217842	0.0881286	-0.02242	-0.024278	-0.0431768	-0.0615732	0.0749383	-0.0568557	0.012791	-0.0432858	-0.0631845	0.0910242	-0.0762167	0.0186275	-0.0428199	-0.15052	-0.00267112	0.0369116	-0.0034694	-0.0697541	-0.00128253	-0.0595813	-0.0245672	-0.00422371	-0.009332	-0.0180593	-0.00705321	0.0117368	-0.0823702	-0.0338642	-0.0796511
	-150	0.0128298	-0.00163964	0.0294183	0.0202571	0.0383719	0.0186959	0.0219859	0.0144452	0.0350835	-0.0460921	-0.0181251	0.141473	0.0152877	0.0689949	0.0551668	0.0619818	0.0379865	0.0180423	-0.0727012	-0.0843759	-0.00173554	-0.0685336	-0.0736429	-0.00421042	-0.00874028	-0.0821984	-0.0411723	-0.0627766	0.0431245	0.0424025	0.0642208	-0.0193248	-0.0804019	-0.0603362	-0.163345	-0.0374776	-0.159861	-0.063392	-0.0177432	-0.0244759	-0.0192269	-0.0501251	0.0260708	-0.0163335	0.0220137	-0.0489425	-0.0784631	-0.1057
	-140	0.0077796	-0.0164217	-0.0275136	-0.00039761	-0.0051944	-0.0122779	-0.00352717	-0.0364036	0.00328398	-0.0425444	-0.0458419	0.125851	-0.0343672	0.041279	0.025057	0.0250691	0.0136941	0.0363071	0.0189278	-0.0657196	-0.0496785	0.0295435	0.00920832	-0.00281712	-0.0320949	-0.0430824	0.0184867	-0.063791	-0.0692283	0.0436974	-0.100628	0.11788	-0.0503665	-0.111277	-0.117587	-0.0745078	-0.0541399	0.198994	-0.0429039	-0.0643033	0.0568155	0.0615931	0.0482531	-0.0366284	0.0308098	-0.00370992	-0.0511123	-0.00957292
	-130	0.0182834	0.0358628	-0.00324085	0.0138832	0.00811383	0.0300364	-0.00590612	0.00313864	-0.0593891	-0.0332849	0.00485156	-0.0639198	-0.0790602	-0.0356791	0.0285827	0.0570349	0.00467397	0.0412526	0.0572212	-0.0590915	-0.0277491	0.038313	-0.0952212	-0.0166637	-0.0271974	-0.0749414	0.0320468	-0.0442683	0.0840139	-0.0445379	-0.0728071	-0.168781	-0.0386624	0.0926775	-0.167421	-0.0319278	-0.0683984	-0.0324677	0.00112042	-0.115667	0.0266912	0.0446426	0.0744757	-0.051701	-0.0144973	-0.148304	-0.0454677	0.00573725
	-120	0.050181	-0.00283373	0.0273405	0.0114368	0.00203582	-0.00328007	0.0077002	0.0245925	0.0233552	-0.0983549	-0.0168551	0.0653169	-0.0569774	-0.069551	-0.00831894	0.00933229	0.0261096	0.00590104	-0.0313103	-0.120872	-0.0546613	-0.0609234	-0.0844676	-0.0435789	-0.122198	-0.0306417	2.33271e-05	-0.0624243	0.000817865	0.0141795	-0.0192278	0.00809323	-0.0504971	-0.0202291	-0.200909	-0.0578233	-0.0897585	0.0297696	-0.0247898	-0.00641928	-0.0642995	-0.0546582	0.0245311	0.0306187	0.0103657	0.0864204	-0.090562	-0.00041851
	-110	0.0189221	0.039396	0.0158037	0.0318607	0.0246372	0.0169255	0.0229846	0.0204436	0.063121	-0.0440375	-0.0752131	0.0472586	0.00310877	0.0849048	0.0189195	-0.0358779	-0.0210188	0.00261134	0.00724244	-0.0278533	-0.0249236	-0.0185833	-0.0133659	-0.0902545	-0.0770121	-0.0291804	-0.0438433	0.023673	-0.0945557	-0.0258287	-0.02448	0.0558258	0.0235386	-0.0317253	-0.0918913	-0.0934413	0.00659164	0.0750146	-0.0323243	0.0713953	-0.0533312	0.112767	0.0163311	0.0252611	0.00646647	0.0483827	-0.0272288	-0.0324894
	-100	0.0285868	0.0219778	0.00499696	-0.00708961	0.0297715	-0.00718514	0.00153573	0.0183588	-0.0278276	0.0200121	0.116209	-0.00770782	-0.0439497	-0.0431419	-0.0109838	0.00174152	-0.0291304	-0.0838254	-0.0231043	-0.111546	-0.00778234	-0.086162	-0.0525349	-0.108078	-0.00383791	-0.0160391	0.00386997	-0.0119292	-0.0412362	-0.0081171	-0.0370266	0.0442201	-0.0486851	-0.0919924	-0.0509628	-0.0548885	-0.00340419	-0.0809856	-0.108712	-0.101964	-0.0145156	0.0134142	-0.0366932	-0.0217442	0.0085767	0.040639	-0.019163	-0.160895
	-90	0.0150557	0.0182232	0.00474239	-0.0023459	0.00941567	0.000223214	0.00283345	-0.00129645	-0.00551266	-0.0612689	0.0568206	0.0646562	-0.0223038	-0.0580898	0.0219441	-0.00372282	0.0002529	-0.0495206	-0.0489907	0.0437326	-0.0672967	0.0336473	-0.0438482	-0.00915817	0.0291994	-0.0891795	-0.0165926	-0.0323312	0.076314	0.0285924	-0.135338	-0.0306167	0.0368913	0.0198031	-0.120074	0.0539936	-0.0552958	0.0989091	0.0434817	-0.031861	0.0057024	-0.0110645	0.00465157	-0.0235171	0.0558739	-0.094411	0.013474	0.0297224
	-80	-0.0412163	-0.0043709	-0.032968	-0.0221204	-0.0138914	0.018804	-0.0375011	-0.0167883	-0.0557995	-0.113244	0.00993706	-0.0714006	-0.0570427	0.0314695	-0.126223	-0.0164183	0.0469364	-0.0155841	-0.0575226	-0.0549239	-0.0345842	0.0026762	-0.0189067	-0.0216013	-0.0099561	-0.0376901	-0.0501766	-0.00355439	0.0201677	-0.0102186	0.193693	-0.00675945	8.1618e-05	-0.09806	-0.273069	0.0142321	-0.126733	-0.0172104	-0.052812	-0.103237	-0.0519744	0.0657369	-0.00769899	-0.115344	-0.0110761	0.00551549	0.0170189	-0.0400267
	-70	-0.035068	-0.0143602	0.0123083	-0.011914	-0.0417932	-0.0160373	0.00896802	0.0288201	-0.037181	-0.124421	-0.0934273	-0.0673471	-0.041087	-0.0651133	-0.0662449	0.0677806	0.0130571	-0.0673149	-0.0108199	-0.0571346	-0.0725811	-0.00354804	-0.0222581	0.0566779	-0.0797611	-0.0743328	-0.0432181	-0.0741867	-0.0254141	0.0162002	-0.223667	-0.00713967	-0.0584303	0.014317	-0.1217	-0.0413306	-0.133473	0.0477888	0.00691771	-0.0501915	-0.0205601	0.000844911	0.060714	0.0400922	0.0562239	0.0764486	-0.138052	-0.0421842
	-60	-0.0291904	0.0143766	-0.00161784	0.011946	-0.00658343	0.0101034	0.00410486	-0.0225926	0.0306205	-0.011999	0.00788169	-0.0205083	-0.0739677	0.0105992	-0.0424496	0.0316566	0	-0.0126847	-0.080704	-0.0976114	-0.177479	0.0082202	-0.0517247	0.00295441	-0.0674906	-0.0522254	-0.0291822	-0.0180765	0.0990257	-0.0409718	-0.0828614	0.181449	-0.0992556	0.0363364	-0.18021	-0.0525349	-0.133435	0.0081688	-0.0394489	-0.0949727	-0.0576847	-0.103502	-0.0140834	-0.0160678	-0.0560828	-0.0657359	-0.0340933	0.0200113
	-50	-0.0194035	-0.0229595	-0.0358419	-0.00679803	-0.0148457	0.00286771	0.012732	-0.0109246	-0.010866	0.0172178	-0.00269593	-0.071022	-0.00787489	-0.0343612	0.00818923	-0.0204944	-0.0623727	-0.103305	-0.0601364	-0.0500027	-0.147576	-0.000587613	-0.0647507	-0.038087	0.00514651	-0.0117826	-0.0183608	-0.0764486	-0.0794761	-0.00124813	-0.0513284	0.0013881	0.0264197	-0.185608	-0.28673	-0.064024	-0.124837	0.101219	0.0229823	-0.0309721	0.0225343	0.0497833	-0.0751697	0.0106426	0.0763545	0.0371212	0.0523987	-0.0328388
	-40	-0.00179789	0.0169578	-0.0312145	-0.000751042	-0.0109166	0.00500469	-0.0128038	-0.0264504	-0.0289166	-0.0520916	0.0328914	0.0840703	-0.0515684	-0.000900876	-0.0683379	0.0604296	0.0299499	0.00125826	-0.0640923	-0.0514058	0.0241321	0.028512	-0.0747692	0.0196944	-0.00626468	0	0	-0.0030697	-0.00719118	0.0215409	-0.11262	0.0156795	0.00999004	-0.0342352	0.00437527	0.0269997	-0.0247133	-0.0110159	-0.000370871	-0.0633664	0.0838095	-0.0793552	0.0130584	0	0.0220476	0.0651761	0.0012901	-0.0150826
	-30	-0.0113975	0.0143469	-0.00552676	0.00932065	-0.00273092	0.0208035	0.00971675	-0.039125	0.0203637	0.118168	0.0303626	-0.00689574	-0.0149964	0.00514945	-0.00298916	0.0503086	0.0435972	-0.129214	-0.0303117	0	-0.0894012	-0.0457891	0.0449785	-0.00120007	-0.0598587	-0.0498123	0.0256295	-0.0330702	-0.0534816	0.0715681	0.0832594	-0.0350526	-0.104398	0.0945541	-0.0677525	-0.0403775	0.00492567	-0.100937	0.0390976	-0.00483848	-0.0670445	0	-0.0452793	0.0325124	-0.0826225	-0.0417531	-0.0370025	0.0447644
	-20	-0.0360776	-0.0155736	-0.00449429	0.00304393	-0.0148834	0.0379534	0	-0.00920974	-0.0427761	-0.015848	-0.0552387	0.0172807	-0.0530349	-0.0859892	0.0245441	-0.044188	0.020335	0.0106642	0	0.0750415	0.0179231	0.0104557	-0.0364065	0	0	-0.0604697	-0.0180715	-0.0328583	0.00130029	0.126218	-0.104601	0.0937994	0.141371	0.0808071	-0.0831996	-0.0159697	0.104162	0.0605343	0.0695441	0.0133623	-0.106422	0.0249961	0.0727336	0.0374545	0.0853883	-0.0805811	0.0450832	-0.0856402
	-10	0	-0.0319612	-0.0320583	0.00712937	0.0432294	0.0127255	0.015026	-0.00734693	0.0192147	0	0	-0.075984	0.0274968	0	-0.0309115	-0.0211444	-0.00451942	-0.0848065	-0.0312613	0.104302	0.110036	0.0216108	0.103995	0.114215	0.0768314	0.0931955	0.0718311	0.057257	0.0114539	0.066877	-0.0926547	0.0516856	0	0.0580105	0	0.0534241	0.122266	-0.109137	0.137464	-0.0467224	0.0139846	0.102049	0.00892164	0.0184543	0.0297886	0.0622345	0	0.0308763
	0	0.0512868	-0.0168509	0.0144094	0.00485085	0.0146478	0.0235714	0.0504329	0.0364521	0.0124011	-0.0409418	-0.0686849	-0.0179482	-0.108435	-0.0632504	0	-0.0597355	-0.0364598	-0.0344835	0.0353327	-0.0818945	-0.168607	-0.0475392	-0.0576765	0.0331901	-0.0322511	-0.0902304	-0.0618355	-0.0427189	0.0175634	-0.043328	0.0179098	0.0881444	-0.0711219	0.0199643	-0.103113	0	-0.0894483	0.0311053	-0.157753	0.0373529	-0.103736	-0.065699	-0.0298905	0.0705611	0.00400629	0	0.0186159	0.00929662
	10	0.155424	0.109489	0.0490069	0.0469986	0.0927571	0.064584	0.0821666	0.0782415	0.116673	0.00828014	-0.105938	0.0216507	-0.105688	-0.0287947	-0.0450378	-0.0258389	0.00244002	0	0.000539592	0.14211	0.0293354	0.0951646	0	-0.0124279	0.165831	0.00772766	0.106819	0.0117385	0.00579666	0.172454	0.0773677	-0.0189446	0.0872415	-0.141713	0.0198973	0.125334	-0.0480837	0.0932893	-0.0156351	0.0859636	-0.0361532	-0.0412725	0.000643498	0.0918511	-0.00636462	-0.0953714	0.0725523	-0.0835233
	20	0.137726	0.076334	0.133567	0.1153	0.125706	0.0933775	0.109281	0.125971	0.111324	0.0558242	-0.0853451	0.109836	-0.0212441	0.0274433	-0.0320907	0.0451597	0.0512544	-0.0121011	-0.105175	0.00092428	0.000694215	0.0314852	-0.0372166	0.0284	0.026963	-0.0128476	0.00171921	0.0174409	0.000222369	-0.0713982	0.023547	-0.00550412	0.081871	-0.221294	-0.190388	0.0559462	-0.00462392	0.0319994	-0.0872561	0.0545014	-0.033829	0.150342	-0.0278083	-0.0139905	-0.0119196	0.0406171	-0.0546425	-0.0810082
	30	0.154188	0.153393	0.127848	0.221939	0.18738	0.244124	0.22919	0.124391	0.205766	0.0149371	-0.0338161	0.0518488	-0.0272206	-0.0407452	-0.135332	0.0046062	0.00957742	0.00460631	-0.093062	0.0166245	-0.00146304	0.0456933	-0.0419433	-0.0733976	0.0505471	0.0210282	-0.0289769	0.018548	0.019772	-0.019588	0.0618459	-0.0890557	0.0182008	-0.14671	0.00373342	-0.0127269	-0.0586023	0.0241924	-0.0275576	-0.00848537	0.0243512	0.0205152	0.0134675	0.104189	-0.056532	-0.0045935	0.0394312	-0.051107
	40	0.164826	0.161778	0.162373	0.243174	0.206718	0.2368	0.254218	0.173081	0.145346	-0.000595841	-0.0703392	-0.0795006	-0.101952	0.00929237	0.00312476	-0.0040951	-0.00662224	-0.0249025	-0.0196881	0.051768	0.0671896	0.0433109	0.0951579	0.0607358	0.0478176	-0.047845	-0.0280392	-0.0138865	0.0401357	-0.0135724	0.157776	-0.0241771	0.207987	0.0298601	-0.139661	-0.0311897	-0.0151383	-0.0113246	0.00625015	0.0186332	0.0835972	0.0981901	0.00888946	0.0498459	-0.00486291	0.0523615	0.015995	-0.033302
	50	0.181291	0.169243	0.170658	0.218106	0.189934	0.271117	0.214554	0.161938	0.245821	-0.0831439	-0.0798585	-0.0135369	-0.0459887	0.0224051	-0.038859	0.0472546	0.0573334	-0.0150407	0.0587349	0.1332	0.0278789	0.184348	0.0947825	0.0960515	0.130103	-0.00602574	-0.00184751	-0.00335575	0.22379	0.052031	0.133394	0.127717	0.0218573	0.0772264	0.117116	0.140246	0.0837279	0.024682	0.0506844	0.140787	0.155522	-0.0245072	0.0811221	0.0103817	-0.0390391	0.0427958	-0.0055818	0.0340984
	60	0.115204	0.136658	0.107316	0.183291	0.135975	0.223839	0.169939	0.107434	0.174488	-0.0270731	-0.0585863	-0.133999	-0.117059	-0.00690671	-0.0185599	-0.0594326	0.0108232	0.0115614	0.123458	0.141448	0.00466486	0.0482578	0.019377	0.031273	0.107325	0.110339	0.0109194	0.0269652	0.141061	0.0127573	0.0581269	-0.0588796	0.0479587	-0.03275	-0.0386072	0.111253	0.0954109	0.109276	0.0154712	0.0387031	0.142662	0.1247	-0.0232992	0.079566	-0.0128938	0.0766407	0.0253029	0.0104831
	70	0.114657	0.120304	0.117295	0.165266	0.0902299	0.126478	0.203564	0.105393	0.111363	-0.00573925	0.0533281	-0.0135437	-0.136535	-0.017695	-0.00782959	-0.00913668	0.00375604	0.0695068	0.000602661	0.158685	-0.00733143	0.0317567	0.0587436	0.0547355	0.0946538	0.0194112	-0.00555651	0.0356287	0.0332611	0.0690803	0.213345	0.0964851	0.0195638	0.0747107	-0.0343175	0.00130756	0.00567366	0.140461	0.0211631	0.113688	-0.038037	0.0926317	0.0330528	0.0644982	-0.0078611	0.0138134	0.0141763	0.0293364
	80	0.107693	0.136291	0.110913	0.140382	0.122717	0.157299	0.191594	0.108199	0.199209	-0.12586	-0.0127889	-0.00373692	-0.0847756	0.00449882	0.0165671	0.000542648	0.0503974	0.0203728	0.0850032	0.0568807	0.0516866	-0.0100309	-0.00859575	-0.0302357	0.148306	0.0470843	0.0245238	0.0541926	0.0731669	0.0320778	0.0875003	0.00163555	0.100235	-0.029509	-0.0441324	0.0475604	0.120821	0.0590549	-0.0241847	-0.0353157	0.0628955	0.0700469	0.00489518	0.0888704	0.0914029	0.147124	0.0563725	-0.00835395
	90	0.0836177	0.137807	0.136506	0.124712	0.123336	0.148951	0.146231	0.109088	0.164028	-0.0960195	0.0521306	-0.100036	-0.021661	-0.0147087	-0.0146156	0.0749675	-0.0385439	-0.0668444	0.0634861	0.0410888	0.0184583	0.0940469	0.0422358	-0.00387481	0.0887163	0.11076	0.110416	-0.0631845	0.0726354	0.135461	0.160947	0.120729	0.156062	0.0268033	0.0740212	0.0856889	0.201043	0.0646533	0.101092	0.124912	0.146324	0.0852648	0.0846889	0.118446	0.00871773	-0.0256018	0.111921	0.068014
	100	0.150543	0.174505	0.156885	0.170925	0.114981	0.148608	0.160985	0.0703877	0.192332	-0.181006	0.0409569	-0.105342	-0.0730988	-0.0185792	-0.0225749	0.106548	-0.0154129	-0.020453	0.11419	0.0944181	0.0405402	0.0435409	0.0231315	0.031868	0.122823	0.11606	0.147672	0.090841	0.0423744	0.23439	0.0697145	0.0705397	0.127479	0.0095907	0.0109917	0.183884	0.147281	0.16377	0.10279	0.0780068	0.119892	0.127662	0.0232532	0.19834	0.0518049	-0.00897845	0.0249259	0.0441711
	110	0.0955317	0.14264	0.117094	0.119897	0.0966437	0.14501	0.142918	0.0894293	0.126956	-0.0371819	-0.0523589	0.00181684	-0.120012	0.0186237	-0.0103294	-0.0735793	-0.0107342	-0.0740001	0.0384862	0.148917	0.0499802	0.107948	0.0704298	0.00856322	0.0922417	0.0403579	0.156217	0.137554	0.161568	0.186566	0.11335	0.131019	0.0954278	0.201606	0.08911	0.086979	0.191289	0.162179	0.124183	0.143348	-0.000991037	0.139572	0.031205	0.106861	0.0313504	0.185397	0.0880409	0.0241029
	120	0.103519	0.13185	0.113197	0.11331	0.0683567	0.189123	0.135238	0.0735275	0.163181	-0.132996	0.0332201	0.0439965	-0.113161	0.0141193	-0.114767	-0.0272712	0.0267793	0.00875673	0.102204	0.165238	0.0518423	0.100654	0.070086	-0.0151229	0.113541	0.137874	0.17217	0.0599108	0.228075	0.114777	0.0685792	0.145069	0.128059	0.206879	0.0596812	0.174545	0.138446	0.0395349	0.145034	0.108912	0.0272653	0.147755	0.0958306	0.105615	0.133769	0.0776779	0.106283	0.0952456
	130	0.108757	0.13892	0.122215	0.111882	0.0851805	0.147561	0.140577	0.0796314	0.190047	-0.100889	-0.00807107	0.0577467	-0.125134	-0.0441818	0.0576253	0.00542648	0.0393775	-0.00652834	0.142312	0.187138	0.123648	0.100632	0.108172	0.111327	0.161622	0.121152	0.115075	0.0677533	0.122781	0.189275	0.0333142	0.27138	0.193802	0.229377	0.00297925	0.109051	0.106167	0.0734341	0.0288654	0.0581243	0.135509	0.101679	0.131752	0.170248	0.101267	0.145894	0.15639	0.204452
	140	0.135694	0.108506	0.114426	0.114228	0.112218	0.135412	0.141449	0.103052	0.135192	-0.104293	-0.0212109	0.0287598	-0.0928162	-0.0119338	-0.0535808	-0.0120645	0.000782117	-0.100416	0.111075	0.192746	0.147456	0.182307	0.0804009	0.093275	0.194054	0.162992	0.147213	0.0845056	0.17978	0.235914	0.0711238	0.303481	0.172222	0.103218	0.240399	0.0751703	0.076962	0.109909	0.15445	0.178491	0.145144	0.0829105	0.0886234	0.143175	0.0682453	0.0183685	0.0825072	0.0574334
	150	0.104758	0.153705	0.14636	0.110822	0.0979467	0.145436	0.128286	0.116653	0.0842963	-0.137633	-0.0891829	-0.0284983	-0.0991492	-0.0805895	-0.0578611	0.0405409	0.0189488	0.0174369	0.0544602	0.154796	0.0149386	0.0791937	0.10848	0.103735	0.166925	0.182874	0.143525	0.0796878	0.174401	0.219264	0.297825	0.0763395	0.151769	0.163641	0.0877567	0.162701	0.10057	0.0427545	0.0458474	0.114216	0.104806	0.197909	0.0645106	0.162581	0.0440718	0.017474	0.140125	0.0682009
	160	0.177197	0.145897	0.150599	0.13381	0.113158	0.160348	0.17101	0.116981	0.149374	-0.129106	-0.140261	-0.0839189	0.0741485	0.0190685	0.0332875	0.0459611	-0.00366237	0.0201868	0.0373825	0.152127	0.037799	0.106511	0.100987	0.0312273	0.171261	0.150113	0.13996	0.0609597	0.175019	0.14286	0.214578	0.293626	0.276163	0.117207	0.206718	0.148888	0.160082	0.0178383	0.0476432	0.0825185	0.0577043	0.185358	0.067149	0.176833	0.19373	0.00919249	0.13732	0.117106
	170	0.0960833	0.112881	0.131541	0.0972765	0.0739776	0.130834	0.127894	0.0820278	0.139957	-0.0837808	-0.0332089	-0.139491	-0.0599104	0.0339497	0.0428151	-0.0640073	0.000566684	-0.0527082	0.204446	0.122113	-0.0146499	0.0361382	0.0713665	-0.0496809	0.0985796	0.094257	0.125399	-0.00766764	0.154245	0.186239	0.205744	0.0880177	-0.0118264	0.0447355	0.258681	0.259972	0.162628	0.236784	0.0910585	0.151997	0.0903771	0.1309	0.0744573	0.134339	0.133161	0.0559891	0.155902	0.133229
	180	0.12715	0.14366	0.0917323	0.0864526	0.0601851	0.139528	0.137514	0.0627218	0.144864	-0.158631	-0.0551496	-0.132389	-0.104654	-0.0324927	-0.0149871	-0.0324516	0.00998019	0.106361	0.128987	0.135678	-0.042519	0.141113	0.0175116	-0.0077547	0.0719779	0.190771	0.233696	0.0344501	0.188757	0.127764	0.176456	0.127603	-0.0269176	0.227857	0.143822	0.162852	0.163384	0.230041	0.0426072	0.251102	0.160902	0.122697	0.098901	0.244268	0.121967	0.12988	0.127121	0.0912556
	190	0.145623	0.132333	0.0938102	0.0727031	0.030555	0.125961	0.12381	0.0794495	0.154711	-0.047003	-0.0748677	-0.153916	-0.125385	-0.0652356	-0.05634	-0.0784821	-0.0105	0.0531859	0.102239	0.0684383	-0.0143839	0.0904701	0.0650787	0.00679362	0.0973833	0.175129	0.148955	0.0954945	0.148964	0.232407	0.0688467	0.182101	0.138751	0.203391	0.167148	0.170012	0.139835	0.0381566	0.0573093	0.0809041	0.0864916	0.213706	0.0551707	0.197282	0.0778589	0.158956	0.135501	0.0870583
	200	0.104634	0.103569	0.124155	0.0997715	0.0600767	0.134651	0.162614	0.104679	0.14128	-0.10734	-0.0553891	-0.0250022	-0.0747361	0.0170054	-0.0728482	0.000536339	0.00675337	-0.0592037	0.16987	0.111867	0.0314894	0.171027	0.0620159	0.0239862	0.154058	0.181342	0.156299	0.0371596	0.172279	0.174632	0.226433	0.016627	0.151556	0.175902	0.212142	0.217299	0.17732	0.106285	0.131753	0.137371	0.212483	0.308611	0.182032	0.173021	0.0777936	0.141158	0.0916266	0.153102
	210	0.135805	0.10831	0.106451	0.104866	0.0798989	0.151625	0.155229	0.10354	0.167018	-0.11047	-0.0739375	-0.0796933	-0.14449	-0.0323092	-0.0764092	-0.000283944	-0.0138674	-0.00296511	0.147214	0.126235	0.147099	0.134372	0.0405838	0.0417381	0.184264	0.192923	0.198189	0.0257151	0.12066	0.327444	0.263682	0.146499	0.165766	0.242749	-0.00352482	0.120952	0.235378	-0.0163429	0.0137495	0.0557843	0.111185	0.0986458	0.0965752	0.105359	0.0315776	0.0505559	0.191289	0.144776
	220	0.143133	0.149197	0.122259	0.105424	0.0640294	0.0826785	0.153678	0.0455539	0.166379	-0.037812	-0.0846989	-0.18975	-0.0518296	-0.0748728	-0.0229699	-0.0370452	0.0205692	-0.0301544	0.148269	0.116684	0.0553004	0.102606	0.112571	0.0950853	0.136153	0.134948	0.189381	0.0465488	0.115127	0.15704	0.11489	0.237914	0.254958	0.244039	0.131648	0.0949755	0.29186	0.279182	0.133271	0.0871408	0.0721924	0.218191	0.0613391	0.151871	0.0914578	0.147233	0.148627	0.0779729
	230	0.163828	0.214401	0.15909	0.0949968	0.0795089	0.126345	0.178377	0.114507	0.20284	-0.0152522	-0.152348	-0.14095	-0.0569824	0.02974	-0.089433	-0.0895559	0.0377009	-0.0348883	0.127382	0.109727	-0.0297896	0.10327	0.0936996	0.0516488	0.116651	0.211424	0.177899	-0.0547064	0.181521	0.242991	0.191371	0.219857	0.237525	0.156583	0.146801	0.215846	0.282582	0.0593582	0.030263	0.109411	0.191109	0.135675	0.129136	0.170818	0.0942026	0.160547	0.0887469	0.160452
	240	0.138133	0.136989	0.114025	0.113389	0.0754043	0.0996639	0.173839	0.0952239	0.170351	-0.139735	-0.0445329	-0.102266	-0.0969997	0.00719588	-0.0461993	-0.046794	0.022939	-0.0366937	0.180178	0.12977	0.0943548	0.0770923	0.0802784	0.125174	0.130967	0.225213	0.108884	0.0212495	0.0832036	0.246999	-0.00535663	0.122666	0.309128	0.261925	0.248042	0.295614	0.176704	0.0728221	0.0412057	0.173128	0.123604	0.191866	0.0562187	0.149253	0.041293	0.0924133	0.111011	0.211088
	250	0.165617	0.177713	0.154314	0.122546	0.0995148	0.176657	0.158228	0.140301	0.191382	-0.112539	-0.0478416	-0.105143	-0.191418	0.0237898	-0.021496	-0.0451976	0.0923226	-0.0137132	0.133276	0.116443	0.124855	0.151828	0.0912098	-0.0134144	0.158565	0.234158	0.103227	0.00203676	0.102621	0.222677	0.087135	0.132057	0.200184	0.179546	0.0763586	0.161812	0.113698	0.0887765	-0.0429898	0.0870447	0.0985178	0.132888	0.106618	0.10831	-0.00295379	0.041797	0.12301	0.103791
	260	0.182108	0.131795	0.167626	0.106243	0.0620619	0.173945	0.125039	0.0968272	0.177266	-0.118072	-0.0860525	-0.166317	-0.0830328	-0.0314584	-0.0937841	-0.090698	0.0641523	0.0139903	0.105192	0.180434	0.0555891	0.136243	0.00590439	-0.0205894	0.217096	0.106429	0.180351	-0.032657	0.107932	0.0293651	0.0295822	0.120499	0.141224	0.0576881	0.0566057	0.150457	0.100498	0.0581981	0.101314	0.13739	0.112998	0.223004	0.0905079	0.131195	0.0408594	-0.00179459	0.141013	0.0469747
	270	0.155523	0.17235	0.140982	0.111846	0.0545194	0.162268	0.151583	0.0800607	0.148613	-0.213017	-0.165237	-0.0686271	-0.113809	-0.095921	-0.0410346	-0.0470779	0.0281515	-0.0380139	0.171289	0.109315	0.0942802	0.152412	0.0666358	-0.0077191	0.262218	0.206828	0.201835	0.00409205	0.124086	0.174004	0.0691925	0.084994	0.103989	0.112918	0.132996	0.331842	0.24044	-0.00106434	0.0338507	0.205177	0.119884	0.162475	0.0999398	0.170388	0.0933382	0.102478	0.089952	0.11249
	280	0.11856	0.176183	0.179141	0.118927	0.0941343	0.117272	0.177021	0.120616	0.222418	-0.234111	-0.209035	-0.168485	-0.180776	-0.05368	-0.196571	-0.137429	0.0866089	0.0304352	0.217172	0.102191	0.0978129	0.0560596	0.061838	0.0427347	0.0828276	0.208987	0.145174	0.0335178	0.172426	0.204757	0.067979	0.190502	0.103859	0.177451	0.0894576	0.27199	0.120248	0.0635038	0.00841291	0.161265	0.081969	0.0964718	0.140278	0.208432	-0.00316795	0.0300251	0.217428	0.133265
	290	0.150062	0.15977	0.17039	0.0874897	0.0254772	0.109275	0.168704	0.0809787	0.171024	-0.329172	-0.300791	-0.155547	-0.322147	-0.220893	-0.207508	-0.216252	0.0827171	-0.027543	0.0978062	0.20504	0.0293549	0.0710789	0.0759311	-0.0108973	0.161368	0.0795588	0.210515	-0.000791925	0.129701	0.167611	0.0994467	0.22075	0.3315	0.325197	0.177123	0.196768	0.106741	0.0189399	0.0761846	0.183022	0.0886664	0.193646	0.168408	0.158837	-0.00378169	0.146213	0.136506	0.0828204
	300	0.127533	0.142318	0.166317	0.119567	0.117995	0.150191	0.154784	0.157194	0.170551	-0.354546	-0.269448	-0.226933	-0.320475	-0.230997	-0.227783	-0.32581	0.0150007	-0.122758	0.0527188	0.0923281	-0.129098	-0.0277711	-0.0293639	0.0478249	0.0566067	0.0851458	0.0516579	0.00554348	0.110917	0.0842871	0.176443	0.120692	0.293874	0.0635772	0.0816003	0.129687	-0.0914202	0.0620084	-0.0671003	0.214979	0.07607	0.159399	0.0358566	0.215084	-0.0633171	0.121434	0.190975	0.117065
	310	-0.0346908	-0.019649	-0.0475002	-0.0662452	-0.0716873	-0.0436019	-0.0407173	-0.0794919	0.0497133	-0.33387	-0.256436	-0.187376	-0.368713	-0.216227	-0.262651	-0.326195	-0.191263	-0.286441	-0.215714	-0.159014	-0.257278	-0.147791	-0.174432	-0.168071	-0.0928276	-0.11893	-0.251583	-0.229404	-0.156661	-0.147505	-0.10678	-0.249925	-0.108503	-0.131017	-0.121753	-0.0989272	-0.215595	-0.108669	-0.155625	-0.130961	-0.228788	-0.124468	-0.17471	-0.151649	-0.250022	-0.0350851	-0.0785999	-0.174234
	320	-0.136576	-0.166681	-0.157777	-0.181637	-0.210826	-0.151834	-0.131724	-0.172928	-0.141063	-0.342623	-0.359037	-0.34774	-0.312474	-0.254119	-0.308927	-0.331262	-0.228865	-0.301723	-0.278993	-0.19285	-0.377533	-0.285229	-0.255478	-0.285047	-0.219684	-0.32107	-0.271012	-0.374345	-0.258068	-0.196644	-0.128546	-0.200508	-0.180972	-0.303615	-0.276391	-0.259996	-0.384593	-0.32349	-0.299476	-0.194803	-0.25658	-0.15469	-0.283562	-0.185509	-0.352459	-0.236277	-0.252238	-0.240363
	330	-0.178872	-0.230437	-0.21248	-0.216937	-0.228956	-0.159949	-0.171771	-0.20988	-0.192786	-0.289134	-0.447346	-0.28682	-0.275998	-0.249832	-0.320264	-0.304369	-0.302169	-0.292357	-0.313885	-0.278741	-0.395628	-0.274853	-0.349817	-0.218316	-0.364074	-0.320079	-0.338742	-0.326755	-0.226454	-0.293978	-0.15852	-0.219899	-0.246796	-0.264406	-0.390725	-0.347068	-0.314869	-0.230552	-0.374021	-0.345637	-0.280059	-0.258006	-0.279738	-0.286988	-0.39123	-0.272987	-0.189633	-0.324784
	340	-0.196333	-0.192526	-0.187257	-0.244139	-0.260497	-0.203754	-0.213582	-0.24534	-0.189998	-0.237994	-0.329377	-0.355014	-0.325909	-0.215387	-0.350262	-0.260661	-0.272954	-0.307901	-0.357988	-0.266155	-0.399112	-0.367638	-0.332175	-0.431685	-0.33653	-0.384844	-0.357518	-0.371426	-0.282303	-0.288225	-0.444222	-0.173507	-0.363788	-0.487209	-0.369282	-0.339577	-0.331983	-0.349524	-0.364956	-0.266477	-0.366668	-0.255315	-0.332937	-0.253263	-0.341749	-0.333646	-0.214781	-0.335324
	350	-0.196566	-0.200785	-0.208787	-0.263069	-0.266346	-0.249621	-0.245619	-0.287283	-0.218801	-0.373997	-0.315502	-0.284639	-0.332307	-0.276702	-0.388679	-0.334764	-0.337987	-0.328646	-0.227624	-0.279436	-0.385747	-0.334831	-0.377217	-0.277903	-0.25632	-0.318862	-0.367803	-0.347364	-0.264709	-0.239739	-0.318742	-0.302009	-0.247809	-0.433769	-0.420978	-0.228899	-0.261787	-0.346586	-0.346202	-0.239046	-0.275017	-0.27789	-0.339151	-0.312037	-0.359234	-0.352218	-0.235607	-0.423098
	360	-0.182387	-0.239138	-0.232619	-0.271122	-0.308721	-0.241042	-0.226837	-0.246609	-0.209931	-0.299229	-0.229633	-0.296152	-0.409394	-0.255871	-0.332587	-0.346077	-0.288142	-0.363629	-0.360689	-0.273999	-0.382989	-0.327425	-0.341075	-0.31331	-0.232418	-0.346262	-0.362636	-0.388398	-0.264913	-0.411349	-0.307527	-0.379863	-0.282439	-0.342197	-0.256638	-0.337368	-0.29455	-0.299388	-0.375825	-0.255315	-0.345534	-0.248024	-0.343766	-0.333443	-0.337346	-0.368819	-0.270122	-0.407755
	370	-0.202306	-0.228757	-0.244162	-0.2638	-0.277812	-0.280132	-0.209296	-0.255745	-0.200501	-0.320933	-0.297978	-0.208338	-0.316356	-0.200578	-0.343665	-0.338575	-0.311831	-0.385756	-0.396477	-0.244755	-0.396581	-0.382169	-0.34462	-0.297501	-0.196256	-0.357047	-0.379464	-0.333816	-0.303989	-0.293574	-0.258567	-0.2564	-0.207334	-0.269253	-0.375738	-0.305778	-0.373964	-0.265728	-0.305738	-0.21359	-0.360104	-0.247393	-0.366826	-0.274766	-0.38399	-0.261374	-0.249274	-0.327706
	380	-0.258103	-0.271027	-0.244537	-0.261114	-0.322209	-0.234257	-0.221448	-0.288543	-0.247957	-0.382017	-0.351406	-0.270909	-0.372068	-0.271447	-0.347579	-0.282657	-0.264046	-0.299837	-0.384389	-0.232973	-0.388802	-0.335952	-0.349663	-0.391086	-0.242184	-0.345318	-0.264919	-0.342996	-0.245906	-0.185144	-0.370925	-0.272104	-0.236904	-0.303195	-0.30084	-0.291046	-0.25894	-0.215438	-0.392713	-0.203798	-0.301472	-0.226275	-0.293941	-0.302892	-0.333057	-0.231695	-0.213225	-0.321826
	390	-0.224081	-0.209952	-0.220732	-0.261111	-0.30796	-0.248994	-0.2452	-0.247715	-0.180126	-0.357108	-0.244505	-0.271006	-0.256034	-0.326011	-0.274189	-0.33188	-0.263335	-0.363264	-0.355395	-0.246891	-0.416295	-0.344753	-0.288217	-0.337088	-0.322843	-0.322669	-0.313535	-0.378604	-0.259508	-0.29658	-0.257901	-0.212681	-0.254297	-0.28589	-0.182028	-0.227574	-0.250283	-0.311202	-0.370047	-0.261562	-0.299038	-0.247606	-0.314799	-0.291167	-0.355761	-0.390195	-0.235197	-0.276132
	400	-0.190188	-0.219766	-0.262004	-0.257463	-0.285976	-0.236797	-0.221401	-0.280918	-0.192386	-0.330993	-0.294859	-0.294962	-0.385191	-0.265764	-0.311155	-0.321746	-0.290226	-0.313627	-0.319186	-0.270481	-0.366101	-0.37293	-0.298575	-0.340317	-0.195553	-0.253265	-0.252642	-0.348916	-0.337254	-0.164061	-0.184416	-0.25334	-0.203874	-0.3329	-0.28789	-0.161365	-0.256857	-0.417083	-0.359838	-0.223661	-0.329925	-0.305901	-0.341895	-0.236563	-0.388025	-0.341028	-0.227261	-0.343134
	410	-0.204662	-0.201281	-0.233487	-0.255654	-0.305364	-0.259862	-0.222565	-0.250053	-0.150699	-0.28875	-0.282282	-0.253112	-0.312695	-0.273655	-0.288887	-0.331104	-0.218225	-0.306384	-0.312788	-0.237107	-0.41865	-0.405035	-0.302357	-0.351234	-0.29715	-0.326434	-0.3128	-0.403519	-0.304133	-0.265177	-0.220829	-0.303113	-0.245629	-0.311536	-0.306226	-0.382953	-0.344325	-0.299702	-0.313932	-0.286388	-0.281466	-0.332283	-0.333332	-0.311684	-0.384249	-0.316968	-0.254722	-0.337567
	420	-0.185128	-0.199688	-0.223197	-0.25787	-0.285676	-0.255191	-0.237627	-0.257135	-0.239179	-0.394084	-0.323756	-0.261846	-0.273431	-0.272882	-0.301758	-0.29257	-0.223283	-0.322066	-0.317066	-0.31015	-0.379538	-0.374204	-0.341941	-0.323119	-0.27338	-0.318589	-0.300665	-0.450205	-0.265535	-0.343542	-0.225376	-0.359053	-0.356344	-0.382333	-0.424749	-0.331766	-0.269777	-0.302315	-0.453626	-0.228754	-0.369594	-0.300836	-0.336646	-0.217476	-0.374379	-0.355911	-0.372443	-0.341456
	430	-0.229354	-0.230452	-0.231305	-0.263949	-0.313702	-0.264023	-0.218793	-0.249154	-0.263226	-0.353163	-0.288481	-0.220485	-0.334236	-0.260598	-0.292702	-0.317796	-0.266885	-0.270452	-0.271832	-0.27148	-0.420983	-0.320562	-0.349829	-0.399949	-0.291222	-0.313335	-0.350849	-0.349186	-0.21456	-0.245101	-0.250555	-0.213357	-0.29398	-0.338127	-0.306322	-0.20993	-0.361461	-0.271268	-0.364995	-0.248593	-0.324179	-0.447314	-0.281415	-0.286384	-0.309289	-0.232002	-0.236535	-0.332517
	440	-0.204061	-0.221674	-0.226011	-0.254762	-0.287733	-0.242891	-0.211751	-0.263647	-0.246083	-0.264437	-0.289823	-0.264247	-0.323332	-0.339636	-0.286122	-0.277823	-0.246348	-0.321249	-0.248944	-0.225624	-0.360933	-0.359827	-0.291264	-0.308327	-0.285265	-0.235542	-0.277294	-0.348148	-0.261551	-0.252365	-0.145836	-0.26593	-0.2038	-0.401266	-0.30422	-0.335823	-0.269773	-0.234463	-0.333573	-0.247901	-0.277286	-0.289975	-0.319065	-0.289785	-0.314875	-0.273409	-0.292841	-0.342975
	450	-0.216835	-0.215266	-0.203336	-0.258367	-0.283231	-0.272548	-0.21707	-0.254784	-0.273616	-0.299181	-0.336005	-0.318071	-0.386693	-0.260948	-0.288374	-0.313897	-0.286053	-0.259649	-0.252017	-0.216373	-0.390882	-0.263973	-0.305092	-0.249142	-0.316203	-0.329144	-0.333083	-0.283798	-0.229051	-0.136738	-0.114773	-0.324285	-0.28479	-0.352513	-0.325701	-0.176254	-0.310457	-0.294801	-0.429039	-0.194957	-0.257198	-0.249956	-0.339725	-0.25336	-0.346829	-0.422531	-0.216777	-0.304667
	460	-0.206366	-0.265747	-0.200468	-0.256417	-0.290111	-0.300327	-0.178183	-0.235113	-0.236092	-0.308153	-0.345168	-0.258143	-0.381656	-0.349095	-0.334172	-0.323696	-0.288653	-0.317077	-0.254628	-0.176804	-0.422037	-0.327642	-0.340684	-0.375948	-0.16898	-0.327485	-0.268607	-0.317234	-0.143141	-0.304867	-0.230563	-0.309818	-0.205971	-0.416361	-0.194994	-0.234856	-0.19888	-0.222213	-0.329731	-0.329579	-0.345557	-0.317758	-0.287345	-0.290418	-0.378983	-0.313456	-0.243574	-0.305127
	470	-0.16144	-0.196453	-0.213273	-0.239935	-0.262241	-0.269	-0.197398	-0.218426	-0.222338	-0.231858	-0.400123	-0.333122	-0.304172	-0.299702	-0.301533	-0.308092	-0.264281	-0.279876	-0.275017	-0.240941	-0.38587	-0.331229	-0.351382	-0.293778	-0.226539	-0.336985	-0.311519	-0.316399	-0.145218	-0.23343	-0.335465	-0.259424	-0.164379	-0.363508	-0.341062	-0.241486	-0.226938	-0.295349	-0.248714	-0.323035	-0.288895	-0.171213	-0.291449	-0.24149	-0.386241	-0.291833	-0.267479	-0.314188
	480	-0.178137	-0.231044	-0.218953	-0.245421	-0.29169	-0.26379	-0.224553	-0.20279	-0.28242	-0.285449	-0.293873	-0.240105	-0.381786	-0.298496	-0.290597	-0.349207	-0.276279	-0.286616	-0.297841	-0.151823	-0.353067	-0.364512	-0.314545	-0.362508	-0.255729	-0.228681	-0.33811	-0.340859	-0.313133	-0.346352	-0.179046	-0.249237	-0.25939	-0.296281	-0.257408	-0.304087	-0.252552	-0.330014	-0.288307	-0.278273	-0.359377	-0.287574	-0.360708	-0.275698	-0.319524	-0.345775	-0.294338	-0.339192
	490	-0.171869	-0.295818	-0.23529	-0.240982	-0.245931	-0.257496	-0.171727	-0.19965	-0.224229	-0.330493	-0.222074	-0.286807	-0.336546	-0.27222	-0.29881	-0.326674	-0.231998	-0.37488	-0.33043	-0.17227	-0.334456	-0.284715	-0.221004	-0.225598	-0.186783	-0.310331	-0.294311	-0.29984	-0.30238	-0.158143	-0.158552	-0.254704	-0.330912	-0.363554	-0.271186	-0.289546	-0.338566	-0.261822	-0.317028	-0.24363	-0.265413	-0.25906	-0.325817	-0.271863	-0.307641	-0.354078	-0.225305	-0.353885
	500	-0.196202	-0.268835	-0.236517	-0.258255	-0.282319	-0.245665	-0.187624	-0.203284	-0.199732	-0.243131	-0.318576	-0.285602	-0.264768	-0.314934	-0.327752	-0.253284	-0.232598	-0.296897	-0.195514	-0.182137	-0.359801	-0.300277	-0.290343	-0.326969	-0.322873	-0.32016	-0.306054	-0.267056	-0.294823	-0.254101	-0.235496	-0.275586	-0.292633	-0.317028	-0.304102	-0.261106	-0.286284	-0.25013	-0.242475	-0.257281	-0.294035	-0.240781	-0.290231	-0.243824	-0.359378	-0.350116	-0.237197	-0.318222
	510	-0.183753	-0.233517	-0.213378	-0.273424	-0.291578	-0.255898	-0.185383	-0.201565	-0.208529	-0.393262	-0.316047	-0.374373	-0.29912	-0.31247	-0.321237	-0.353498	-0.266908	-0.267407	-0.28255	-0.232202	-0.346069	-0.349684	-0.283846	-0.195723	-0.252623	-0.300381	-0.251578	-0.318465	-0.278131	-0.305032	-0.258156	-0.373278	-0.292911	-0.266507	-0.387693	-0.312013	-0.256925	-0.273631	-0.332156	-0.258578	-0.245136	-0.280368	-0.312653	-0.247853	-0.287729	-0.302968	-0.271863	-0.312948
	520	-0.175461	-0.300135	-0.215815	-0.242483	-0.294385	-0.273833	-0.183669	-0.202638	-0.153884	-0.33339	-0.338857	-0.262286	-0.344797	-0.313483	-0.265475	-0.302621	-0.312585	-0.275544	-0.278419	-0.288729	-0.336084	-0.360967	-0.309933	-0.263583	-0.283014	-0.322499	-0.227565	-0.314495	-0.246581	-0.3215	-0.372628	-0.248108	-0.15647	-0.297363	-0.373823	-0.296398	-0.296479	-0.285371	-0.355583	-0.328311	-0.335718	-0.284631	-0.297866	-0.240075	-0.263412	-0.316353	-0.301558	-0.341106
	530	-0.156664	-0.27331	-0.218782	-0.229705	-0.251313	-0.26525	-0.178686	-0.159226	-0.168023	-0.271368	-0.27357	-0.315422	-0.326115	-0.292851	-0.352844	-0.402601	-0.277591	-0.332067	-0.320255	-0.312265	-0.415598	-0.352086	-0.319825	-0.411213	-0.209371	-0.32637	-0.35725	-0.336679	-0.340579	-0.315429	-0.484778	-0.252695	-0.254926	-0.41769	-0.401407	-0.317284	-0.340798	-0.407041	-0.392674	-0.332659	-0.29934	-0.26591	-0.341582	-0.324858	-0.333846	-0.394904	-0.361165	-0.328579
	540	-0.166167	-0.259638	-0.225529	-0.238938	-0.240166	-0.274821	-0.200901	-0.184138	-0.157326	-0.261917	-0.334301	-0.264151	-0.357383	-0.316346	-0.317446	-0.280082	-0.26348	-0.346433	-0.275111	-0.298692	-0.382587	-0.393165	-0.327895	-0.360301	-0.32672	-0.341256	-0.278026	-0.339129	-0.37015	-0.181629	-0.411195	-0.350164	-0.26503	-0.297905	-0.403182	-0.287908	-0.29934	-0.366926	-0.312597	-0.309471	-0.307159	-0.261343	-0.38141	-0.304969	-0.322143	-0.348705	-0.319878	-0.28462
	550	-0.168815	-0.241893	-0.187628	-0.235484	-0.225366	-0.255694	-0.160851	-0.130631	-0.117813	-0.312283	-0.377424	-0.350424	-0.288287	-0.329815	-0.250116	-0.348412	-0.255621	-0.325546	-0.269533	-0.2998	-0.381542	-0.406207	-0.29752	-0.340708	-0.220743	-0.338124	-0.293695	-0.347546	-0.288484	-0.239595	-0.348664	-0.334569	-0.118803	-0.316199	-0.497064	-0.262965	-0.253751	-0.147635	-0.366116	-0.361234	-0.241247	-0.293222	-0.296712	-0.27678	-0.284982	-0.252269	-0.350108	-0.276859
	560	-0.14482	-0.370864	-0.2364	-0.252701	-0.246797	-0.295229	-0.183434	-0.145161	-0.199766	-0.310776	-0.348532	-0.244083	-0.339494	-0.327201	-0.272367	-0.339994	-0.260482	-0.33451	-0.243033	-0.261105	-0.362117	-0.328524	-0.268156	-0.303618	-0.288097	-0.254376	-0.322257	-0.353058	-0.216199	-0.286561	-0.291907	-0.255918	-0.216386	-0.399971	-0.221705	-0.274245	-0.245319	-0.284232	-0.357039	-0.31651	-0.258649	-0.284526	-0.304457	-0.273495	-0.322574	-0.357157	-0.249214	-0.304342
	570	-0.158425	-0.332503	-0.222731	-0.247622	-0.234896	-0.273499	-0.155376	-0.163436	-0.18135	-0.315871	-0.363995	-0.312772	-0.365986	-0.328987	-0.285739	-0.284657	-0.249233	-0.290099	-0.258661	-0.218567	-0.296838	-0.343067	-0.276617	-0.318029	-0.305138	-0.310295	-0.352848	-0.28682	-0.191983	-0.251316	-0.376002	-0.255248	-0.315527	-0.322025	-0.360221	-0.205642	-0.298069	-0.233463	-0.329798	-0.28093	-0.295117	-0.310809	-0.267502	-0.295655	-0.310798	-0.352992	-0.260618	-0.259606
	580	-0.197651	-0.391135	-0.253091	-0.252967	-0.260031	-0.284991	-0.164135	-0.130207	-0.133803	-0.264732	-0.334835	-0.244771	-0.307939	-0.278098	-0.32185	-0.278631	-0.249032	-0.358632	-0.269985	-0.151186	-0.336636	-0.346044	-0.321651	-0.288922	-0.263453	-0.224251	-0.2634	-0.307415	-0.265629	-0.274105	-0.453278	-0.345697	-0.306304	-0.351039	-0.274781	-0.231235	-0.332213	-0.350753	-0.375403	-0.288738	-0.293988	-0.155815	-0.272507	-0.273186	-0.227209	-0.232913	-0.304264	-0.309527
	590	-0.19094	-0.377919	-0.257261	-0.260356	-0.238762	-0.322486	-0.201925	-0.134864	-0.175878	-0.296339	-0.357294	-0.220299	-0.289045	-0.327596	-0.294759	-0.328593	-0.208624	-0.24238	-0.285549	-0.295919	-0.3671	-0.340235	-0.266188	-0.270779	-0.334386	-0.187743	-0.284707	-0.339267	-0.267728	-0.231995	-0.405023	-0.383834	-0.262386	-0.365091	-0.521128	-0.384714	-0.193525	-0.265909	-0.341466	-0.277129	-0.292246	-0.225644	-0.316146	-0.193258	-0.302201	-0.354819	-0.356112	-0.327088
	600	-0.162873	-0.385104	-0.248655	-0.258261	-0.265751	-0.282685	-0.168219	-0.153335	-0.234139	-0.368545	-0.333861	-0.235673	-0.312524	-0.308834	-0.323578	-0.329028	-0.221742	-0.328587	-0.26851	-0.198574	-0.407303	-0.301206	-0.302804	-0.315736	-0.326496	-0.278291	-0.253715	-0.288192	-0.257085	-0.237608	-0.351822	-0.340079	-0.37306	-0.339088	-0.432194	-0.181153	-0.249739	-0.370002	-0.348045	-0.287484	-0.249096	-0.275038	-0.329351	-0.286655	-0.312804	-0.332164	-0.258718	-0.250371
Figure 5c	Time (sec)	GZnP3-Rab7a Trace 1	GZnP3-Rab7a Trace 2	GZnP3-Rab7a Trace 3	GZnP3-Rab7a Trace 4	GZnP3-Rab7a Trace 5	GZnP3-Rab7a Trace 6	GZnP3-Rab7a Trace 7	GZnP3-Rab7a Trace 8	GZnP3-Rab7a Trace 9	GZnP3-Rab7a Trace 10	GZnP3-Rab7a Trace 11	GZnP3-Rab7a Trace 12	GZnP3-Rab7a Trace 13	GZnP3-Rab7a Trace 14	GZnP3-Rab7a Trace 15	GZnP3-Rab7a Trace 16	GZnP3-Rab7a Trace 17	GZnP3-Rab7a Trace 18	GZnP3-Rab7a Trace 19	GZnP3-Rab7a Trace 20	GZnP3-Rab7a Trace 21	GZnP3-Rab7a Trace 22	GZnP3-Rab7a Trace 23	GZnP3-Rab7a Trace 24	GZnP3-Rab7a Trace 25	GZnP3-Rab7a Trace 26	GZnP3-Rab7a Trace 27	GZnP3-Rab7a Trace 28	GZnP3-Rab7a Trace 29	GZnP3-Rab7a Trace 30	GZnP3-Rab7a Trace 31	GZnP3-Rab7a Trace 32	GZnP3-Rab7a Trace 33	GZnP3-Rab7a Trace 34	GZnP3-Rab7a Trace 35	GZnP3-Rab7a Trace 36	GZnP3-Rab7a Trace 37	GZnP3-Rab7a Trace 38	GZnP3-Rab7a Trace 39	GZnP3-Rab7a Trace 40	GZnP3-Rab7a Trace 41	GZnP3-Rab7a Trace 42	GZnP3-Rab7a Trace 43	GZnP3-Rab7a Trace 44	GZnP3-Rab7a Trace 45	GZnP3-Rab7a Trace 46	GZnP3-Rab7a Trace 47	GZnP3-Rab7a Trace 48
	-300	-0.00586713	0.0259599	0.0798027	0.0604548	0.0830518	0.00575988	0.0967232	0.0475954	-0.0160861	-0.0159628	-0.00703352	-0.0116548	0.0661913	0.0164602	-0.0192246	-0.0472544	0.10573	-0.0270093	-0.0392383	-0.0487755	-0.0254903	0.0271113	-0.117071	-0.00619483	0.027254	0.00983989	0.0344012	0.0435675	0.0329119	-0.0415858	0.0119367	-0.0126829	-0.0707871	0.0941616	-0.0930554	-0.12755	0.0547703	0.0473189	0.00421439	0.0113585	0.0242186	0.0413117	-0.100867	-0.0606148	-0.0113866	0.057878	0.0204093	-0.1176
	-290	0.0111655	-0.0152322	-0.0397318	-0.061063	-0.0439047	0.028351	-0.0504221	-0.0395626	0.0449023	-0.0687948	-0.0237739	-0.0425788	-0.098375	0.0530503	-0.0255324	-0.0619892	-0.143262	-0.0217648	-0.0385109	0.0575275	-0.0457534	0.017281	-0.0366285	-0.0534827	0.0418574	-0.0101044	-0.00365946	0.0316229	0.0469338	-0.0189258	0.00563507	-0.0282714	-0.0180366	-0.0437792	-0.0886046	-0.0243397	0.000143428	0.0243242	-0.00451459	-0.024772	0.0648618	-0.0105617	0.0880899	-0.0286297	0.000679723	0.0480379	0.081237	0.0378171
	-280	0.00425459	0.0148383	0.0310043	0.0746685	0.013223	0.0124698	-0.0578325	0.01901	0.0674914	-0.0362361	-0.0435634	-0.0865397	-0.0947202	-0.0125192	0.00865028	-0.0102919	0.0653884	-0.033349	-0.011812	-0.0469607	-0.0126334	-0.0662462	-0.0354017	-0.0380773	0.012835	-0.000988514	-0.0067715	-0.0102665	0.000363969	0.0250414	-0.0157309	-0.0199666	0.016007	-0.0351992	-0.0702596	-0.126323	0.0445553	-0.0498455	-0.0148485	0.0113507	0.0402071	0.0101037	0.160356	-0.0177941	0.105137	0.0781467	-0.0656644	0.0464328
	-270	-0.0220522	-0.0181008	0.0278003	0.0103966	0.118016	-0.00360991	-0.00953414	-0.000263938	0.0199008	-0.0218758	0.018282	0.0339222	-0.0444024	-0.0105313	-0.0427797	-0.0984995	-0.128706	-0.168905	-0.012412	-0.0833299	0.0505646	-0.0284273	0.036093	-0.0625089	0.0252034	0.0112356	-0.0211544	0.00267346	-0.0180847	-0.037212	-0.0211528	-0.0271232	-0.00626113	-0.0175317	0.121128	-0.0686063	0.0521233	-0.056214	-0.037333	-0.00228025	-0.00759112	-0.0344614	0.0580765	-0.0154131	-0.0336284	-0.0251148	0.0290486	0.0519677
	-260	-0.0113219	0.0388446	0.0370044	0.0103848	0.00697661	-0.00610593	0.0167734	0.0479155	0.0228475	-0.0176399	0.0446652	-0.0261517	0.0525231	-0.00964143	0.00617192	-0.0705416	-0.0897965	-0.111477	0.0288063	-0.176096	0.00502853	-0.114646	-0.0309911	-0.0482672	-0.001971	0.000504699	-0.0188035	-0.0149516	-0.023658	-0.071256	-0.030241	-0.0593082	-0.00490168	-0.00562361	-0.10775	-0.105082	0.0126554	-0.067172	-0.0321872	0.0523758	0.162527	0.0328156	0.0297704	0.0583392	0.0687491	-0.0158596	0.0959472	0.0340919
	-250	-0.0254849	-0.0264237	0.0121148	0.0579394	0.0630262	-0.0325097	-0.114805	-0.0688272	-0.000674203	-0.0339295	-0.00733459	-0.00693646	0.00562067	0.0288835	-0.0618151	-0.0520802	0.00785892	-0.0889718	-0.0440906	-0.0750233	0.0647997	-0.124616	0.0366187	0.0243181	0.027999	0.0100731	-0.0349036	-0.0265262	-0.00414015	0.00940024	-0.036283	-0.057805	-0.169453	-0.063453	-0.0511455	-0.0864784	0.00520558	-0.0227818	-0.0689505	0.038706	-0.046855	0.0258651	0.00858837	-0.0209705	0.00317885	0.0300681	-0.00475566	-0.0298459
	-240	0.0436466	0.0335776	-0.0617382	-0.006838	0.0659592	-0.0652691	-0.0622348	0.0386215	-0.00202261	-0.0555737	0.00744562	-0.0319441	0.0564394	-0.01326	-0.00424786	-0.0919903	-0.111056	-0.0155408	-0.0284313	-0.0284915	-0.0125154	-0.138321	-0.0177495	0.090304	0.0131171	-0.0598747	-0.00445434	-0.00350208	0.00223386	0.0564706	0.021769	0.0177359	0.00972677	-0.0647866	-0.150826	-0.0559985	-0.00318494	-0.0560295	-0.0580277	0.00732632	0.0722805	0.103088	0.107309	0.048436	0.0400372	0.0755701	0.0545472	0.201065
	-230	0.00841818	0.00975562	0.0416661	-0.0133087	-0.000588633	-0.0351736	-0.083443	-0.0145447	0.0598037	-0.0434209	-0.0191703	-0.0203013	0.0770559	-0.00523911	-0.0209088	0.0670658	0.0266557	-0.00468922	0.00830965	0.0452285	-0.0939838	-0.0187831	-0.0949302	-0.0826403	0.0344653	-0.0252593	0.0175662	-0.0441304	-0.0768065	-0.0461757	-0.0530875	0.0273423	0.0403814	-0.0472136	-0.0609169	0.115664	-0.0293056	0.00740941	-0.0315983	0.00888015	0.00517738	-5.72448e-05	-0.00467501	0.0261697	0.0685958	-0.0158263	0.00764814	0.0771614
	-220	0.0116433	-0.0339048	-0.00347905	0.0241666	0.03177	0.0283305	0.0129214	0.0093222	-0.00259342	-0.0134788	-0.0223945	-0.0275038	-9.97358e-05	0.0649143	0.0874702	-0.00638707	-0.0126851	-0.0482111	-0.0315737	-0.0940699	-0.0125403	-0.0737036	-0.0222867	-0.00803979	-0.0153159	0.0173895	0.0769836	-0.00902098	0.0509192	-0.00513016	-0.0394222	-0.0166447	0.0370307	-0.107846	-0.117377	-0.056114	0.0217166	-0.0529304	0.0337575	-0.00848004	0.0339851	-0.0858577	0.125792	-0.0873429	0.0369095	0.053902	0.103081	0.0191734
	-210	0.0352881	0.0334633	0.00192058	0.0042991	0.0610883	0.017769	-0.0535995	-0.0285139	-0.0369562	-0.0479276	-0.0328103	-0.0176012	-0.0463727	-0.0566566	0.0140094	-0.0375302	-0.205163	-0.0211863	-0.023924	0.0331521	0.0442759	-0.0951121	-0.00539398	0.0181658	-0.0284583	0.00148625	0.0209444	0.0190113	-0.00129664	0.0096682	0.0266871	0.0100797	-0.014437	-0.0649223	-0.125288	-0.0223811	-0.0435049	-0.0682129	0.0256404	-0.0029484	0.00717531	0.0707307	-0.0269273	0.00124317	-0.0308533	0.0698875	-0.142093	0.0407655
	-200	0.0273505	0.00936806	0.0902169	0.0027446	0.0869862	0.0366765	0.0417215	-0.0551955	-0.0209304	-0.0368487	-0.003047	-0.00473431	-0.059232	-0.0433742	-0.00601735	-0.0192569	0.0421041	0.0664281	0.0385934	-0.0829669	-0.0466846	0.00182115	-0.0564129	0.00404473	-0.0350042	0.0154647	-0.0448546	0.0331082	0.0382122	0.034943	0.0887116	0.0138311	0.0176154	-0.0635061	-0.086146	-0.0470769	-0.0358358	-0.0118333	-0.00566922	-0.0464635	0.0167441	0.0198353	-0.132752	-0.0608624	0.187496	0.104976	0.0267852	-0.0074063
	-190	-0.0163557	-0.00212838	-0.0208376	-0.0507458	-0.0203756	0.0590629	0.081354	-0.0297795	0.023358	-0.0576169	-0.0484488	-0.0181632	-0.0950482	-0.0197788	-0.0377137	-0.0231948	-0.0438668	-0.0503629	0.0576351	-0.0589215	0.0221193	-0.0376394	0.0119661	-0.111926	0.031865	0.00477898	-0.0456045	-0.0295227	-0.0221384	0.0566478	0.0275087	-0.00889206	0.0599498	0.0415841	-0.0918134	-0.0627644	-0.0153214	-0.051563	-0.0367556	-0.0582182	-0.0564948	0.0756299	-0.0563365	-0.0386803	0.0269232	0.0616171	-0.166482	-0.0656856
	-180	-0.0279819	0.0112518	0.0395942	0.0138993	0.0425211	0.0648453	0.0717567	-0.0156783	0.0129046	-0.00851274	-0.0220358	-0.030286	-0.0239322	-0.0146091	0.0601895	0.00618572	-0.0166954	0.0541883	-0.000277488	-0.00222719	-0.0489133	0.0501283	-0.0636179	0.0585422	-0.0296264	-0.00830839	-0.0160139	0.0326913	0.0561877	-0.00365637	0.0209823	0.014322	0.0780056	0.0141151	-0.0582313	0.0609454	-0.0910448	-0.0318661	0.0307323	0.00407104	-0.0742632	-0.0678971	-0.0252333	0.00548889	-0.0101703	-0.0235303	-0.0350718	-0.0179464
	-170	0.0392782	0.0172113	0.0453972	0.0140992	0.0633579	0.045475	-0.0944344	0.0457218	0.0380526	0.00444313	-0.0422374	0.0131149	-0.0130233	0.0319959	-0.0161413	0.0337838	0.0285646	0.0506791	-0.0477205	0	0.0611742	0	-0.0788651	-0.058308	-0.00708112	0.103126	0.0296881	0.0361777	0.0519156	0.072263	-0.000248036	0.0257559	0.0084822	0.0287554	-0.0860263	-0.0446371	-0.0604484	-0.00023184	-0.0124007	0.0233347	-0.0483002	0.00767557	-0.0186541	-0.0148284	-0.0730932	-0.121527	-0.0567439	0.0387087
	-160	-0.0382913	-0.0292764	-0.0593272	0.018028	-0.0641205	0.0224887	-0.0113888	0.0769985	0.0582356	-0.017696	0.0412829	0.0379265	-0.0901102	-0.0382657	-0.020184	0.00434387	0.0176576	-0.00714181	-0.0740069	0.0102863	-0.0322881	0.103115	-0.00235622	0.081434	-0.0374815	0.0673756	0.101704	-0.0182713	0.00205642	0.00274012	0.000573583	-0.0251599	-0.0293909	-0.0231495	-0.049872	0.0960353	-0.095721	0.0184005	-0.0801312	-0.0164745	-0.0329354	0.0877229	-0.0275117	0.0775714	0.0451939	0.0405153	0.0314217	-0.132413
	-150	0.00472385	-0.0391908	-0.0248759	0.00520417	-0.015438	0.00493675	0.076966	0.0256128	0.0274614	-0.0301887	-0.0113638	0.0686425	0.020714	0.0206135	-0.0371807	-0.10588	-0.013755	0.0696596	-0.0333886	-0.1204	-0.0335049	0.0694897	0.000593923	0	-0.011826	0.0232475	0.030693	-0.0448235	-0.0173204	-0.110313	-0.0355854	0.0280786	-0.0720317	-0.0451246	-0.0520974	-0.0222753	-0.0866218	0.00235152	-0.0329646	-0.0227365	-0.0329354	0.0507475	-0.0138872	-0.0306314	-0.101458	-0.0420776	-0.0340235	-0.0651118
	-140	-0.041451	-0.0461351	-0.0523324	0	-0.0393676	0.00581517	0.0263605	0.00718473	-0.00245987	0.0528376	0.0111289	-0.0340222	-0.0232008	0.0160602	0.156923	0.102503	-0.00229379	0.00206696	-0.0901837	-0.108291	0.0648183	0.134885	-0.0402407	-0.0406602	-0.00208672	0.0625548	-0.0159726	0.0350729	0.0398273	-0.0285076	0.00624741	0.0559074	0.00829073	-0.0154487	0.000901492	-0.00987445	-0.0718129	-0.0473426	-0.030105	-0.0411455	-0.012515	0.0256981	0.108162	0.0838768	-0.00135945	0.00123649	0.0116509	-0.0305697
	-130	0.0362181	-0.0047428	0.0593501	0.00398173	-0.00266806	-0.030329	0.0424206	0.0342557	-0.0136908	0.0412955	0.0389342	0.00817454	0.0731019	-0.0111885	-0.0049354	0.0788893	-0.0125158	-0.00765084	0.023459	-0.0444448	-0.0786064	0.0051112	0.0564324	0.135683	0.0417345	0.0356039	-0.00435686	-0.0874894	0.016274	-0.0719345	0.00802629	0.0398894	-0.0230915	0.0375065	-0.0659034	-0.090434	-0.0355426	-0.00422989	-0.0476284	-0.0786472	-0.0962912	-0.0427714	-0.00282996	0.0115783	-0.0725259	-0.0631053	-0.0770294	-0.0695344
	-120	-0.0108868	0.00129291	0.00258064	0.0407342	0.0446977	0.014497	-0.0431686	0	0.0658759	-0.0443062	-0.0223155	0.0544416	-0.00735829	-0.0465193	-0.033807	0.048786	0.125874	0.0430514	0.0337336	0.0829504	-0.00194312	0.149288	0.0179053	0.0896441	0.00884597	0.0411939	-0.000779885	0.00101102	0.0577118	-0.000873034	-0.0297372	0.0107897	-0.00710361	0.104577	0.00141843	-0.00672733	0.0333174	-0.00902755	-0.0652557	0.0362237	-0.0468855	0.05724	0.0165792	-0.0859364	-0.140621	-0.0490486	-0.0387792	-0.0738334
	-110	-0.042873	0.0251308	-0.0438663	-0.00116073	0.0470926	0.00744096	0.0559392	-0.042269	-0.0159676	-0.0416467	0.0288408	0	-0.0463949	-0.0361227	0.0404559	0.039174	-0.0186967	0.0968618	0.0323386	0.0450965	-0.00328406	0.0361639	-0.0232603	-0.0304774	0.0203971	0.00229029	0.0265948	0.0396902	-0.0143085	-0.0453373	0.0128475	-0.000534663	-0.0253892	0.0290917	0.110726	-0.0514367	-0.0310035	0.01559	0.0321448	-0.0253236	-0.0455822	-0.0785542	0.0150428	0.0251583	-0.0265092	0.0513809	-0.0722594	0.11354
	-100	-0.0231216	0.0208359	0.0639613	0.00676454	-0.03479	0.0155085	0.0601723	0.0752807	-0.0731219	-0.00196663	-0.0274188	0.0803173	0.0409183	0.0501787	0.0412154	0	0.132693	0.080704	0.0610024	-0.0432405	0.106021	-0.0700546	0.0328605	0.0216358	-0.0215074	0.00849635	0.0331676	0.0334209	-0.0302049	-0.0673922	-0.027687	0.0520552	-0.0341777	0.0151006	-0.0719302	-0.0745492	0.0261776	0.0182964	0.0824943	-0.0339396	0.00835683	-0.0586807	0.129771	-0.0268808	-0.0939908	0	-0.0256796	0.0566816
	-90	0.0277971	0.00350707	-0.0823559	-0.0302935	-0.00779584	-0.0297741	0.165525	-0.0467689	-0.100265	-0.0156733	0.00430467	0.0256217	-0.133874	-0.0142233	0.0147209	0.107148	0.040988	0	0.00192742	0.0965776	0.037416	0.0362769	0.0363753	-0.0226931	-0.0136921	0.047936	-0.0523723	0.0192354	-0.0087671	-0.0608012	0.0160642	0.039473	-0.0318226	0.00336945	0.0176894	0.009297	0.0155809	-0.0129357	-0.0726761	-0.0141943	-0.00378796	0.00794272	-0.194716	0.0161928	-0.0225535	-0.0810751	-0.0919158	-0.154676
	-80	-0.0164666	0	-0.0588276	-0.0165146	0.0013492	0.051626	0.0314313	-0.0351167	-0.00673126	0.00582146	0.00372388	-0.0745009	0	0.0644735	-0.021218	0.0753575	0.106815	0.0316754	0.146731	0.0798654	0	-0.0861526	0.107529	-0.00687605	0.0248526	-0.0388583	-0.0274085	-0.0049248	-0.0559739	0.0182343	0.0066931	0.0638221	0.00769717	0.0609038	0.0144113	-0.076681	0.0337097	0.0614706	0.071102	-0.045504	-0.00924423	0.013276	0.0205057	0.0618159	-0.00182963	0.0466718	-0.0742846	-0.115288
	-70	0.00369149	-0.0273195	0.0512048	-0.031513	-0.0443983	-0.00483232	-0.00111279	0.0167276	-0.0721505	0	0.0429228	0.030596	-0.0122631	0.0927997	-0.0268089	0.139334	-0.0244158	-0.0199138	0.0862838	0.152002	0.0219206	-0.0140043	0.0150038	-0.0791349	0.01937	-0.0183328	0.0311654	-0.0127419	0.039386	0.0326091	0.0272491	-0.0201507	0.0211768	0.00932351	0.128258	0.0558061	0.0331971	0.025985	0	-0.0453369	-0.100079	-0.0892685	-0.0908476	-0.0321432	-0.0488634	-0.05425	-0.00111982	-0.169797
	-60	-0.0232581	0.0513544	0.0724183	-0.00303846	0.0197546	-0.0218683	0.0493623	-0.0390693	0.0498781	0.0365293	0.0560995	-0.0496113	0.046714	-0.00439007	-0.0175617	0.124378	-0.0551202	-0.0241171	0.0296612	0.125036	-0.030196	-0.0326545	0.0242632	-0.066802	-0.0138331	-0.039457	-0.0100635	0.0782652	-0.00866246	0.0128535	-0.0190833	0.0699313	0.103816	-0.0704043	0.109263	0.0312258	0.0516466	0	0.0410432	-0.0152392	-0.0270126	0.0173643	0.0207487	-0.0612364	0.0821289	-0.0227232	-0.0212051	-0.00613513
	-50	0.00609749	0.0469674	-0.044916	0.0385714	-0.0384553	-0.0610879	0.0678966	0.0395777	0.0606416	0.0300056	-0.00228899	0.0257237	-0.0324452	0.00506563	-0.00945242	0.0964166	-0.0449752	0.0807657	0.105746	0.131891	0.00563071	-0.0789477	0.155432	0.0844924	-0.0634841	-0.00159763	-0.0665489	0.0329519	0.0466654	0.0739356	0	-0.0373738	-0.091198	0.0109994	0.0688349	0.0914253	0.0250935	0.0216936	0.0144482	0.0730301	0.0896787	0.045252	-0.0272556	0.123948	-0.0273013	0.0261217	-0.0924924	0.0598242
	-40	-0.0227632	-0.00822763	-0.0270898	-0.0496615	0.00275504	0.0200705	0	-0.0149493	0	0.0216404	0.0492538	-0.0367624	0.0689906	-0.066543	0.0289009	-0.0209601	-0.0337834	0.025999	0.00851964	-0.0233442	-0.0750554	-0.0649767	-0.0287517	-0.0353595	-0.0421504	0	0	0.118451	-0.00559147	0.0413135	0.0444605	0.0818824	0.0753825	0	-0.0534339	0.0334875	0.0216892	-0.0127606	0.0540712	0.0360411	0.0725239	-0.030521	0.0481618	0.0131428	-0.0216949	-0.0654228	-0.0138524	0.0599566
	-30	-0.00755645	-0.0114011	0	-0.0278281	0.0224348	0.0416685	-0.0380672	-0.00607922	0.0328399	0.0193712	-0.000661928	0.0589939	0.0578645	0.0923201	0	0.174121	0.036285	0.0359096	0.0650297	0.0963878	0.0135708	0.117744	0.0184019	0.0902472	-0.00245561	-0.0369683	-0.0448246	-0.00826011	0.0118244	0.100753	-0.0051545	-0.0384695	0.00398261	0.00401265	0.135419	0.0565279	0.00347179	0.00682271	0.0865817	0.0518941	0.111813	0.012403	-0.0954898	-0.035662	0.00585175	0.0251518	0.0719401	-0.0797655
	-20	-0.0680906	-0.114634	-0.117481	-0.0760408	0	0	0.0417745	-0.0119421	0.0235239	0.0416952	0.0147076	0.0932462	0.0996006	0	-0.110913	0.155798	-0.0815373	0.041478	0.0525728	0.0913395	0.017426	0.159012	0.00626053	0.0290653	-0.00451702	-0.0351027	-0.0431411	0.032019	-0.037234	0.11467	0.0431621	0.0333025	-0.0597201	0.00242529	0.162376	0.113922	0.0378016	0.049273	0.0562535	0.0697748	0.0365206	0.0959518	-0.101393	-0.0577176	0	-0.0700874	-0.0211384	0.0946576
	-10	0	0.0104259	0.0151813	-0.00909187	-0.0206082	0.0859723	-0.0377799	-0.0109707	-0.100932	0.0490164	0	-0.0101587	0.0998555	0.0510093	-0.0882803	0.188572	0	0.0139828	0	0.0961486	-0.0417802	0.175841	0	-0.111259	-0.019247	0.041347	0.0473105	0.0551838	-0.00215652	0	0.0482469	0.0218379	0.0245084	-0.0260822	0	0.04751	0.0178588	0.055651	0.0124546	0.0410406	0	-0.0367321	-0.092476	0.113786	-0.0407834	-0.0149082	0.136208	0.084603
	0	0.027689	0.0472819	0.0544822	-0.0462851	-0.0235372	0.00236292	0.066048	0.0699219	-0.115185	0.0773785	0.0197062	0.0162331	0.0120126	-0.0185746	-0.0592168	0.262725	0.0310277	0.118673	0.10867	0.0493941	0.0567478	0.146311	0.0178274	0.000865715	0.00614444	0.0409189	0.0453271	-0.0214815	-0.0113695	-0.022392	0.0166533	0.0418177	0.0605817	0.0269084	0.0950853	0.0819887	0.0687651	0.0948555	-0.0541597	0.0199667	-0.0619916	-0.0452234	0.0139266	-0.174312	0.0179999	-0.0688731	-0.0877558	0.234353
	10	0.00113475	-0.0452297	0.00352489	-0.0756441	-0.00379274	0.193606	0.126226	-0.00835298	0.00470434	0.0848976	0.0605216	0.0378105	0.28487	0.06849	-0.119057	0.259939	0.00863635	0.187731	-0.00257989	0.0772752	0.0868011	0.109941	-0.0134168	-0.0187832	0.0452787	-0.00169857	0.0566391	0.0428067	-0.00929486	-0.00717444	0.0772245	0.0772019	0.127712	-0.0275398	0.0570335	0.139445	0.0804439	0.055632	0.0727339	0.0342232	-0.137837	0.0656264	0.0944195	0.0626956	0.0104463	-0.0899711	0	0.0307375
	20	0.0167937	0.091117	-0.000825071	0.00193357	0.0327915	0.202478	0.301762	0.0168488	0.0784402	0.149826	0.130662	0.0718867	0.20972	0.11994	-0.0613834	0.367126	0.00104683	0.0877301	0.0173993	0.0833134	0.130649	0.206535	0.0462675	0.075523	0.259944	0.15631	0.128059	0.175849	0.165319	0.163707	0.156519	0.107647	0.273154	0.0116426	0.211529	0.049021	0.075734	0.0924094	0.0778219	0.0746461	0.0145129	0.153426	0.165602	0.147326	0.0560235	-0.00415371	0.0870029	0.0565227
	30	0.0296314	0.0578094	-0.0508611	-0.0398996	0.0448575	0.247292	0.104262	0.101372	0.0391404	0.0986267	0.0432901	0.0252837	0.114319	0.116332	0.0722962	0.341475	0.01307	0.0475092	0.172253	-0.00639286	0.0299601	0.123626	0.13705	0.0648931	0.193671	0.058023	0.161237	0.0898606	0.170683	0.209654	0.167924	0.0938991	0.269841	-0.0306732	0.0824014	0.075988	0.0636439	0.123306	0.0938251	0.00145283	0.0129206	0.0408823	0.275878	0.0716032	0.168229	0.0461462	-0.0207143	0.0965643
	40	0.0493089	0.0294352	0.0618299	0.0354771	0.0279166	0.200775	0.0399137	0.0755317	0.0167344	0.125928	0.145739	-0.0563717	0.158675	0.0784968	0.0110833	0.239553	-0.063187	0.0332873	0.124577	0.0465318	0.0788672	0.135457	0.11672	-0.0180097	0.196781	0.0883502	0.113537	0.122818	0.118426	0.169485	0.135443	0.156792	0.178835	0.0202049	0.164116	0.103605	0.0630997	0.145089	0.0537672	0.0910235	0.0200909	0.0765172	-0.0847018	0.134815	0.179431	0.0381719	0.0126421	0.141594
	50	0.0707696	0.0753543	-0.00110009	-0.029838	0.0485875	0.189945	0.0643931	0.07032	0.0499362	0.0848416	0.0479278	0.0184072	0.113169	0.0418169	0.0676646	0.355032	-0.00157794	0.0209781	-0.0570726	0.0710309	-0.0488947	-0.0341034	-0.0277683	-0.199718	0.162439	0.00761921	0.018316	0.226786	0.0555872	0.12143	0.120573	0.11987	0.293545	0.0465468	0.201468	0.10796	0.0929347	0.120656	0.1311	0.0640024	0.0432699	0.0575072	0.137571	0.194571	0.0570558	0.0075522	0.0265612	0.229516
	60	0.0437233	0.0887663	-0.0279516	0.00918003	0.0520788	0.206049	0.175491	0.156381	0.0426169	0.0872509	0.0804242	0.0497633	0.204895	0.036086	0.103369	0.326186	0.00331753	-0.0317602	0.0257614	0.0262561	0.0843737	0.0361838	0.0201544	-0.0131276	0.158768	-0.00447964	0.0623383	0.136638	0.0956283	0.168388	0.130762	0.147129	0.264614	-0.0158146	0.145871	0.0547474	0.0769679	0.0873751	0.129638	-0.0127065	-0.105429	0.168467	0.18293	0.0410929	0.122529	0.182611	0.0178504	0.121705
	70	0.0597691	0.128808	0.00135678	0.0146046	0.0689024	0.168669	0.0893902	0.0700019	-0.032282	0.0389703	0.0653686	0.0488152	0.133967	0.0872525	0.053466	0.238388	-0.0559284	-0.0116305	-0.0321211	-0.00231793	0.110162	-0.0527869	-0.0221212	-0.0637507	0.135926	0.0831152	0.0868147	0.187955	0.0861787	0.160751	0.0839757	0.0456611	0.282746	-0.0406871	0.12921	-0.0245081	0.040261	0.0515157	0.0611529	0.0815179	-0.119739	0.0887485	0.0163297	0.15972	0.0786179	-0.0395824	-0.0599462	0.225173
	80	0.111074	0.0794014	0.0305781	0.0240579	0.00272672	0.119676	-0.00130641	0.0615386	0.0365211	0.0256092	0.0550041	0.0416728	-0.0462021	0.118395	0.0200587	0.252783	-0.115097	0.0165048	-0.00601474	0.0368311	0.0309099	0.107309	0.0928564	-0.128062	0.176912	0.0398921	0.100463	0.186298	0.0647546	0.0999321	0.052634	0.134525	0.259942	-0.0896828	0.111791	0.0569225	0.0152518	0.0469404	0.148801	0.0589485	-0.000177481	0.0926984	0.0828042	0.186891	0.0845156	0.0266437	0.185662	0.115632
	90	0.0620414	0.100962	0.11997	-0.0146105	0.0856026	0.0963291	-0.0193169	0.142734	0.0529863	0.0159292	0.102975	-0.00973464	0.0497238	0.127226	0.0787692	0.306483	0.092021	0.0329788	0.0124345	-0.00262313	0.0993103	-0.0440733	0.00711733	-0.0640203	0.104242	0.0724991	0.0967357	0.155728	0.0714061	0.133561	0.0555485	0.148268	0.224233	0.03301	0.18543	-0.0280498	0.0327943	0.0617072	0.170512	0.0631206	0.0577574	0.205771	0.152332	0.335844	0.158539	0.125489	0.118801	0.0866157
	100	0.104553	0.0953865	0.101653	0.0605459	-0.0389853	0.155027	0.0885362	0.0288493	-0.0267979	0.0423582	0.138514	0.0527035	0.204636	0.0607671	0.00664894	0.393532	-0.0183041	0.0439846	0.00733469	0.00803438	0.0322198	0.018072	-0.13633	-0.0618206	0.149409	0.066032	0.161335	0.127789	0.0744316	0.0636839	0.0368527	0.177539	0.140789	-0.0381674	0.10908	0.051095	0.06187	0.0812763	0.0909885	0.0505811	0.0337772	0.034137	-0.0420817	0.142337	0.0985394	0.0453095	0.131243	0.203236
	110	0.110929	0.187879	0.0168131	-0.0208578	0.0722784	0.123318	0.0836204	-0.00838976	-0.0316725	0.0770517	0.0838791	0.100623	0.165579	0.0935345	0.0685733	0.336518	-0.0253548	0.00407222	-0.0721694	0.158625	-0.00869128	-0.0253366	0.0279338	0.1115	0.180196	0.117804	0.0885357	0.165447	0.0402322	0.0824628	0.0591799	0.129029	0.217359	0.0616237	0.158732	0.0435448	0.0975075	0.0385847	-0.00276341	0.078317	-0.0788169	0.00308168	0.191689	0.0564481	0.249617	0.13303	-0.0138953	0.213847
	120	0.130581	0.0740169	0.0772037	0.0748595	-0.0129479	0.129134	0.16227	0.0576466	0.0985607	0.0404308	0.0960116	0.0434929	0.234344	0.165908	0.144297	0.408313	0.101088	0.0020284	-0.0230015	0.181458	-0.00550034	0.0132	0.0495195	-0.132398	0.165003	0.0951967	0.0970057	0.193292	0.0176616	0.0103727	0.0931879	0.0990442	0.173282	-0.0297644	0.167728	0.0329437	-0.00292128	0.00935875	0.0506035	0.046009	0.0506024	-0.0234465	0.0593898	-0.0311529	0.0673437	0.087413	0.189288	0.195088
	130	0.124117	0.0899607	0.0458373	0.0371697	0.0942945	0.167751	0.0566321	0.0449041	0.0228238	0.0676798	0.102479	0.00894259	0.152908	0.129308	0.146959	0.391965	-0.0694064	-0.0487432	-0.0122245	0.0431745	0.0361371	0.0511984	0.00181098	-0.0674264	0.173241	0.113234	0.134965	0.151324	-0.0123385	0.0156627	0.125103	0.0680206	0.260995	-0.0503352	0.0935471	0.0474474	0.0394468	0.0302385	0.0240509	0.123899	0.0501562	0.0182706	0.0075378	0.0533666	0.250072	0.0249297	0.117657	0.220688
	140	0.0848643	0.0222813	0.0367615	0.0194473	0.0493096	0.191235	0.104439	-0.0717219	-0.0529023	0.0404122	0.0732498	0.0895939	0.0861163	0.100739	0.068592	0.413988	0.0337064	-0.0591552	-0.000877463	0.0280543	0.0917178	0.0129608	-0.0108367	0.0152848	0.114817	0.0642812	0.148853	0.159412	0.0126661	0.0510811	0.0763719	0.106608	0.235606	-0.105633	0.106565	0.143743	-0.00682124	0.0234395	0.0222689	0.0469335	0.0894759	0.111313	-0.0365334	0.226409	0.0264376	0.0820413	-0.0183126	0.129235
	150	0.0630368	0.065821	-0.0266452	0.0634668	0.11214	0.129191	0.135917	-0.0254073	0.0176973	0.0553608	0.0539578	0.029932	0.131767	0.0338593	0.00706733	0.368377	0.0618707	-0.0477175	0.047308	0.108093	0.0399861	0.0598788	-0.116097	-0.0515384	0.116115	0.0662617	0.13615	0.173014	0.0415198	0.0203348	0.0585908	0.109041	0.205985	-0.125726	-0.128396	0.174487	-0.0472256	0.00953854	0.0356164	0.0967261	0.0331078	0.0475514	-0.0531323	0.0672626	0.144183	0.056908	0.0345572	0.145266
	160	0.031935	0.00181707	0.0224878	0.0118717	0.0156099	0.15531	0.083869	-0.0867469	0.126858	0.00149599	0.0750989	0.0198153	0.200786	0.090069	-0.0463027	0.367558	0.00583454	-0.0491366	0.101613	0.111731	0.07919	-0.0208502	-0.106809	-0.0390068	0.125381	0.106578	0.0920939	0.18006	0.065428	0.00937431	0.0638732	0.134967	0.0302143	-0.0240759	0.029806	0.134628	-0.0239545	0.0509811	-0.0182855	0.0366238	0.0374232	0.0736073	0.0280304	0.0997851	0.114239	-0.0214756	0.0403326	0.240833
	170	0.0766737	0.022275	0.040181	-0.0162384	0.122256	0.181482	0.159873	-0.0538303	0.00742269	0.0239451	0.123642	0.0242836	0.227555	0.0545524	0.171268	0.409	-0.00910588	-0.135918	-0.0554601	0.105495	0.0502356	0.172245	-0.136213	-0.0885016	0.143413	0.0768813	0.0919439	0.164499	0.052962	0.20384	0.104733	0.124125	0.110345	-0.0601308	-0.13042	0.134474	-0.0672591	0.0308962	0.00107765	0.0157714	-0.0184783	0.0295002	0.131321	0.0156344	-0.0217051	-0.0478676	0.0644636	-0.0138239
	180	0.0379245	0.0293081	0.0320173	0.0591736	0.0538083	0.167198	0.199644	0.016706	0.0713384	0.0265019	0.0693487	0.120362	0.118468	0.0827379	-0.00663561	0.379035	0.053219	-0.0490517	-0.103293	0.025027	0.0927732	-0.0286599	-0.138725	-0.0862309	0.113117	0.0308806	0.0450009	0.163722	0.0842088	0.103035	0.14364	0.152397	0.0960614	-0.0725464	0.0152308	0.0700066	-0.0382572	-0.0213434	0.0618688	0.0741489	-0.0188688	0.0239617	0.0399083	0.0480041	0.0385398	-0.00532726	0.0600224	0.135723
	190	0.108407	0.0527617	0.0032682	-0.0266585	0.0342216	0.0157317	0.191353	-0.0322112	0.0224662	0.0221335	0.145114	0.0748529	0.11648	0.0700126	-0.105136	0.273274	0.0357154	-0.0904681	0.0453881	0.104323	0.0243915	0.183804	-0.205848	0.0320456	0.0707859	0.0288549	0.00434936	0.109701	0.192822	0.188709	0.164049	0.146353	0.126391	-0.059523	0.0076154	0.00249749	-0.0526042	-0.0794737	0.033388	0.111635	0.0714742	0.0625781	0.0964813	0.0695593	0.0572551	-0.0280505	-0.0124848	0.138848
	200	0.0826972	0.0797953	-0.0114914	0.0280455	0.0751609	0.144374	0.097304	0.0108993	0.165718	0.0147507	0.105172	0.0865917	0.118752	0.169056	0.0071073	0.279876	-0.0559977	-0.114716	-0.0625923	0.0583276	-0.0201886	-0.00467917	-0.204027	-0.0167608	0.0436802	0.0191298	-0.0282971	0.161268	0.143968	0.121628	0.135714	0.239288	0.192161	-0.0310744	-0.00902752	-0.0397865	-0.0505709	0.0109627	0.0400309	0.0803992	0.0228089	0.0171925	0.157801	0.118201	0.111618	0.06081	0.127188	0.237531
	210	0.0704567	0.00489846	-0.0532079	0.0216483	0.0199528	0.139599	0.0284577	-0.0672241	0.107627	0.0252095	0.0722953	-0.0239116	0.136175	0.210215	-0.0115284	0.367925	-0.0883725	-0.0315597	-0.00550477	0.100347	0.0227153	0.0529863	-0.141032	-0.0735361	0.0711873	0.125736	-0.0209444	-0.0145972	0.142953	0.12178	0.145225	0.145179	0.15469	-0.113369	0.058868	0.0276985	-0.0859004	-0.0355093	0.0456232	0.0859114	0.0300957	0.024973	-0.00349969	0.107702	0.0471053	0.0327854	0.125024	0.166214
	220	0.0663472	0.0365955	0.0765804	-0.0141638	0.0763362	0.0922953	0.110132	0.038364	0.114647	0.0447358	0.101181	-0.00866257	0.185704	0.166029	-0.0655273	0.320971	-0.0292805	-0.0351383	-0.0260539	0.0477196	-0.028824	0.0223789	-0.0715141	-0.141317	0.0890348	0.00214062	-0.0071502	0.0202047	0.173226	0.156213	0.076647	0.161687	0.218374	-0.0208127	-0.0457428	0.0520863	-0.0408157	0.0285305	-0.0134014	0.116786	0.0726507	0.0565245	0.0197309	0.0785881	0.114127	0.0766844	0.0147483	0.184743
	230	0.0789119	0.053937	0.0243534	0.0267761	0.0547732	0.150613	0.18849	-0.0982368	0.011735	0.00135591	0.13142	0.00239016	0.206238	0.179146	0.00865294	0.391941	-0.0897349	-0.127218	-0.0320311	0.0364352	0.0370931	-0.00486527	-0.118093	-0.0638926	0.106296	0.0883606	-0.0719106	0.0477992	0.158868	0.132956	0.132827	0.232964	0.173397	-0.024967	-0.0148462	0.0745011	-0.0784211	0.0134893	-0.0172001	0.0574685	0.0278392	0.00827665	0.0982607	0.0768129	0.00824356	0.0135014	0.063358	0.183771
	240	0.0199278	0.0204928	0.0710845	0.00913595	0.0690905	0.142977	0.164726	-0.0714363	0.0165427	-0.00191621	0.140653	0.141369	0.247019	0.147801	0.0286531	0.353669	-0.0346378	-0.0702998	-0.0166193	0.0762689	-0.0732923	0.163864	-0.157682	-0.119185	0.115008	0.0671981	0.0454358	0.152309	0.150301	0.150011	0.0941491	0.160268	0.214314	-0.106436	0.0462408	0.0544442	-0.0883682	-0.0372079	-0.0312635	0.0242398	0.00657695	-0.0435299	-0.0103546	0.0963558	0.139328	0.0743595	0.00790546	0.171934
	250	0.0930834	0.0110517	0.0627008	0.112129	0.0401646	0.11307	0.199667	-0.0511304	0.153257	0.00377078	0.198256	0.0318101	0.162283	0.0912405	-0.132472	0.257655	-0.0444441	-0.0539801	0.0458156	-0.0202757	0.118661	-0.00816861	-0.17251	-0.121754	0.121236	0.0508771	0.0959933	0.128222	0.0552232	0.0605592	0.128955	0.148671	0.0629368	-0.0368633	0.0633503	0.00899384	-0.139726	-0.0147431	-0.00514579	0.0860784	0.0460589	-0.0172545	0.0234342	0.0422782	0.0363831	0.0972975	0.0365157	0.137877
	260	0.0568853	-0.0140886	0.0717033	0.0560705	0.0961676	0.116013	0.133488	0.0562772	-0.058619	-0.00606425	0.175639	0.060956	0.186424	0.155949	-0.0400482	0.273617	-0.052888	-0.0737627	-0.0188917	0.0101296	0.0163024	0.0208369	-0.12155	-0.138699	0.0538534	0.080181	-0.0121482	0.0175573	0.0885263	0.0354141	0.15555	0.211166	0.161583	0.00757683	0.0997693	0.142227	-0.0539583	0.0416128	-0.00893682	0.0030727	0.15561	0.0484386	0.0306896	0.0986894	0.140856	0.102628	0.0879131	0.225111
	270	0.0263722	-0.0162265	0.0695443	-0.00694085	0.124936	0.161901	0.178754	-0.0728988	-0.0285578	-0.00484841	0.1102	0.0624961	0.180981	0.197188	0.0727892	0.276152	-0.0937144	-0.0534942	-0.0133419	0.0894918	0.0819463	-0.0716565	-0.0467544	-0.101913	0.114473	0.0713401	0.0529947	0.0827366	0.160369	0.114013	0.199235	0.205433	0.0913129	-0.0442631	0.0735567	0.0838222	-0.0418998	0.0199429	0.0307939	0.0392887	0.143699	-0.0144448	-0.0484507	0.210158	-0.00429299	0.0814416	0.048362	0.18145
	280	0.00269894	-0.0725111	0.0648277	0.0393148	0.0713055	0.185168	0.165926	0.0151678	0.106735	-0.00864907	0.135945	-0.000710047	0.209618	0.213871	-0.00421055	0.353576	-0.0101527	-0.056317	-0.0405133	-0.00657433	-0.0348893	-0.146895	-0.13962	-0.0151003	0.115952	0.130167	0.0265386	0.133585	0.149377	0.125985	0.1247	0.155714	0.144638	-0.0362083	0.199198	0.127704	-0.0541966	0.0593367	-0.00172424	0.0125511	0.0703992	0.019821	-0.0164413	0.0306419	-0.0472228	0.114608	-0.128331	0.165754
	290	0.0456743	0.0108802	0.0069306	0.0215572	0.11895	0.187011	0.141659	-0.0421046	0.0232654	0.00588309	0.153715	0.0254197	0.152186	0.178383	0.0215884	0.259823	-0.0250777	-0.0855089	-0.106908	0.0397595	0.0449153	-0.0978771	-0.0794785	-0.0923406	0.150627	0.22921	0.0369396	0.142736	0.155674	0.0898879	0.217811	0.268283	0.145672	-0.0461396	0.0738656	0.0426161	-0.0617898	0.0546053	-0.00792844	0.057958	0.14663	-0.0126177	-0.0213396	0.241037	0.0529519	-0.009344	0.0225918	0.0537155
	300	0.12096	-0.0463225	0.0265627	0.0171317	0.00478997	0.186919	0.0940186	-0.060736	0.0453439	0.0554168	0.0724341	-0.103645	0.246429	0.116134	-0.0821643	0.347645	-0.0616013	-0.0790689	-0.071142	0.186366	0.0344175	-0.129448	-0.224766	-0.0717905	0.143246	0.107153	0.0838039	0.203522	0.173431	0.0225087	0.140412	0.253956	0.235204	-0.122764	0.0763494	0.0294309	-0.0559705	-0.0156515	-0.0226576	0.0913226	0.00554755	-0.00673104	0.122824	0.0558318	0.161023	0.018973	0.116223	0.141602
	310	-0.313236	-0.278332	-0.348015	-0.212798	-0.331319	-0.258175	-0.236886	-0.374311	-0.340509	-0.339107	-0.267389	-0.345437	-0.221979	-0.208554	-0.43398	-0.0338762	-0.215993	-0.146106	-0.205446	-0.145064	-0.189004	-0.243217	-0.172773	-0.217869	-0.25079	-0.17678	-0.209669	-0.197987	-0.210847	-0.346793	-0.231491	-0.133714	-0.103969	0.0380199	0.0714385	0.138603	-0.126231	-0.0292449	-0.211293	-0.230756	-0.217151	-0.209611	-0.253331	-0.0693591	-0.231126	-0.22279	-0.268095	-0.201453
	320	-0.357045	-0.440213	-0.373766	-0.329826	-0.342485	-0.338666	-0.275569	-0.443067	-0.320955	-0.341077	-0.284742	-0.403295	-0.171701	-0.253808	-0.42796	-0.26822	-0.22784	-0.248336	-0.235273	-0.136139	-0.192475	-0.276317	-0.335488	-0.320251	-0.328079	-0.299241	-0.286049	-0.312425	-0.302763	-0.400999	-0.281893	-0.244267	-0.196163	-0.30636	-0.0970333	-0.145812	-0.265628	-0.248556	-0.357403	-0.347344	-0.320774	-0.375335	-0.366365	-0.219018	-0.294821	-0.336228	-0.388816	-0.319221
	330	-0.400418	-0.496691	-0.396291	-0.35401	-0.390539	-0.416747	-0.303105	-0.409696	-0.36061	-0.354885	-0.359606	-0.417458	-0.298494	-0.408642	-0.48235	-0.199478	-0.353251	-0.357484	-0.29716	-0.105033	-0.213327	-0.251851	-0.321088	-0.241655	-0.355557	-0.285499	-0.328467	-0.293581	-0.314064	-0.411631	-0.274777	-0.266153	-0.208513	-0.235702	-0.232465	-0.214389	-0.296197	-0.289852	-0.452406	-0.357642	-0.39124	-0.369801	-0.292307	-0.35977	-0.355776	-0.393855	-0.43532	-0.251178
	340	-0.397384	-0.516873	-0.404193	-0.369608	-0.449355	-0.449959	-0.394173	-0.399593	-0.405478	-0.385729	-0.372808	-0.423218	-0.248524	-0.348365	-0.482865	-0.230311	-0.322732	-0.36124	-0.321556	-0.286235	-0.316456	-0.236896	-0.223597	-0.368738	-0.345807	-0.366505	-0.417737	-0.296869	-0.296462	-0.400122	-0.363071	-0.238451	-0.239244	-0.312532	-0.143917	-0.220857	-0.339052	-0.296873	-0.41532	-0.344939	-0.429707	-0.413017	-0.317947	-0.419231	-0.479077	-0.41898	-0.459231	-0.334042
	350	-0.404556	-0.515625	-0.45461	-0.315547	-0.36708	-0.437874	-0.404141	-0.401077	-0.459608	-0.409224	-0.371903	-0.42544	-0.276769	-0.352063	-0.462561	-0.275796	-0.238239	-0.378254	-0.219636	-0.224286	-0.189973	-0.309869	-0.355088	-0.234467	-0.326191	-0.323105	-0.380768	-0.335178	-0.342058	-0.448065	-0.332853	-0.297115	-0.286404	-0.2967	-0.275926	-0.260975	-0.339541	-0.281751	-0.406348	-0.449835	-0.415215	-0.345181	-0.292156	-0.360318	-0.424147	-0.43909	-0.435815	-0.321357
	360	-0.407488	-0.520444	-0.460041	-0.348109	-0.413657	-0.499011	-0.433279	-0.469729	-0.452633	-0.425741	-0.425632	-0.413193	-0.208146	-0.406081	-0.515891	-0.276948	-0.233174	-0.393525	-0.320206	-0.266306	-0.330647	-0.21469	-0.295257	-0.320939	-0.396394	-0.359015	-0.397715	-0.33325	-0.289328	-0.441885	-0.31599	-0.300345	-0.30287	-0.302572	-0.252638	-0.249955	-0.319599	-0.346004	-0.487692	-0.423039	-0.389024	-0.411843	-0.387127	-0.382853	-0.442592	-0.400677	-0.415692	-0.35401
	370	-0.410321	-0.493178	-0.464561	-0.373907	-0.449821	-0.469517	-0.388222	-0.416373	-0.300748	-0.415688	-0.357313	-0.424014	-0.378136	-0.311475	-0.520824	-0.339264	-0.277087	-0.372369	-0.258319	-0.213324	-0.272422	-0.240838	-0.289912	-0.328986	-0.366938	-0.359962	-0.422371	-0.372575	-0.245934	-0.415482	-0.231247	-0.269462	-0.277175	-0.289306	-0.247393	-0.248387	-0.336432	-0.337483	-0.451725	-0.393077	-0.451558	-0.41263	-0.26857	-0.478935	-0.420539	-0.380064	-0.502976	-0.277714
	380	-0.45955	-0.485481	-0.411825	-0.3418	-0.430329	-0.445348	-0.401661	-0.51843	-0.387393	-0.45085	-0.428173	-0.446389	-0.2844	-0.352104	-0.599249	-0.21449	-0.272261	-0.362104	-0.30349	-0.211979	-0.33557	-0.230974	-0.34022	-0.158781	-0.365922	-0.38629	-0.405739	-0.389674	-0.295702	-0.428988	-0.329803	-0.293591	-0.33027	-0.308284	-0.279759	-0.230933	-0.327991	-0.36404	-0.424668	-0.331133	-0.332549	-0.448165	-0.399129	-0.37728	-0.452016	-0.416271	-0.460137	-0.318409
	390	-0.419987	-0.517445	-0.428496	-0.358829	-0.354482	-0.428676	-0.385688	-0.469039	-0.355264	-0.454963	-0.393025	-0.42472	-0.301058	-0.30088	-0.528914	-0.261932	-0.31214	-0.455842	-0.294617	-0.180617	-0.219157	-0.295572	-0.31437	-0.254449	-0.4232	-0.313536	-0.390347	-0.319528	-0.271293	-0.444163	-0.34627	-0.288433	-0.236181	-0.26313	-0.286744	-0.218927	-0.363308	-0.326179	-0.423302	-0.402458	-0.342691	-0.39529	-0.300245	-0.411367	-0.48568	-0.41787	-0.396764	-0.357171
	400	-0.42693	-0.508941	-0.434725	-0.343155	-0.430782	-0.474471	-0.388495	-0.442963	-0.417439	-0.42207	-0.432181	-0.445101	-0.287536	-0.393515	-0.528613	-0.253562	-0.246059	-0.425539	-0.244002	-0.196826	-0.321391	-0.413037	-0.307418	-0.191919	-0.3822	-0.35315	-0.385964	-0.335418	-0.324692	-0.456839	-0.337217	-0.271749	-0.200682	-0.272801	-0.205364	-0.240827	-0.342541	-0.321263	-0.469529	-0.439793	-0.406756	-0.32318	-0.299175	-0.341707	-0.429314	-0.429998	-0.453618	-0.337326
	410	-0.422385	-0.51167	-0.440533	-0.36617	-0.499559	-0.435777	-0.374964	-0.4183	-0.514223	-0.427435	-0.434959	-0.422846	-0.224629	-0.390453	-0.483979	-0.294386	-0.256081	-0.303373	-0.280413	-0.0916612	-0.387035	-0.380362	-0.30994	-0.329334	-0.410144	-0.325778	-0.400981	-0.360584	-0.334333	-0.496622	-0.262655	-0.325058	-0.322132	-0.318062	-0.251144	-0.17786	-0.369722	-0.289648	-0.444466	-0.397342	-0.409961	-0.415907	-0.43257	-0.341175	-0.398941	-0.447708	-0.482462	-0.411619
	420	-0.440979	-0.499767	-0.404725	-0.317293	-0.504363	-0.422314	-0.312264	-0.411745	-0.425967	-0.432663	-0.422094	-0.472375	-0.185096	-0.395007	-0.616566	-0.265573	-0.226146	-0.43744	-0.241287	-0.240347	-0.388835	-0.439895	-0.249856	-0.230734	-0.376529	-0.303254	-0.409593	-0.431881	-0.360375	-0.4837	-0.350277	-0.305529	-0.304842	-0.32532	-0.331327	-0.296532	-0.369393	-0.358088	-0.409689	-0.362567	-0.449758	-0.367607	-0.347901	-0.360839	-0.412766	-0.320565	-0.501899	-0.37035
	430	-0.451726	-0.527969	-0.451612	-0.343904	-0.464178	-0.416204	-0.355979	-0.4533	-0.433527	-0.442197	-0.419259	-0.509684	-0.300305	-0.399201	-0.581767	-0.337567	-0.298801	-0.4106	-0.243935	-0.236989	-0.335359	-0.359897	-0.370588	-0.32277	-0.363141	-0.367511	-0.411704	-0.327444	-0.310306	-0.456804	-0.352064	-0.295927	-0.260708	-0.255458	-0.322085	-0.203894	-0.358392	-0.291219	-0.463437	-0.417783	-0.406305	-0.426116	-0.31169	-0.376684	-0.517427	-0.375555	-0.435958	-0.479882
	440	-0.442879	-0.505278	-0.425054	-0.375444	-0.422497	-0.436672	-0.283128	-0.413777	-0.446934	-0.462192	-0.436516	-0.499755	-0.376884	-0.372942	-0.593328	-0.325688	-0.31067	-0.410454	-0.240762	-0.250064	-0.347546	-0.350459	-0.311858	-0.252668	-0.413414	-0.32733	-0.476124	-0.3192	-0.342931	-0.433682	-0.295849	-0.259312	-0.313554	-0.275079	-0.284001	-0.271981	-0.37775	-0.326889	-0.392004	-0.335068	-0.382026	-0.389098	-0.372491	-0.378049	-0.363447	-0.400863	-0.452589	-0.326115
	450	-0.454553	-0.514713	-0.415877	-0.338688	-0.42242	-0.396447	-0.292424	-0.337369	-0.439132	-0.416377	-0.438089	-0.461062	-0.32247	-0.3912	-0.591065	-0.34305	-0.22075	-0.394319	-0.181357	-0.0929233	-0.400358	-0.239342	-0.345585	-0.27815	-0.417858	-0.339499	-0.467657	-0.383535	-0.353305	-0.458131	-0.341348	-0.319983	-0.305532	-0.250035	-0.369757	-0.235798	-0.360037	-0.348488	-0.382594	-0.346419	-0.337062	-0.404573	-0.391316	-0.319109	-0.391847	-0.373819	-0.462496	-0.366634
	460	-0.48299	-0.547566	-0.455453	-0.352405	-0.457718	-0.405057	-0.374907	-0.445224	-0.474925	-0.459314	-0.427358	-0.503723	-0.356281	-0.453316	-0.630562	-0.324645	-0.319368	-0.299678	-0.298255	-0.266545	-0.379381	-0.425665	-0.320572	-0.423661	-0.392662	-0.38803	-0.479832	-0.376046	-0.320584	-0.446635	-0.33798	-0.271013	-0.276639	-0.306089	-0.31312	-0.210795	-0.402456	-0.328214	-0.393178	-0.315859	-0.294943	-0.383368	-0.333029	-0.362293	-0.385336	-0.378113	-0.407176	-0.419334
	470	-0.463788	-0.490786	-0.385776	-0.361929	-0.490853	-0.46801	-0.467676	-0.433427	-0.40142	-0.480906	-0.402358	-0.485534	-0.301956	-0.381118	-0.625384	-0.362841	-0.256127	-0.361726	-0.231725	-0.256218	-0.236018	-0.371549	-0.318771	-0.388543	-0.418697	-0.404608	-0.474867	-0.424731	-0.337941	-0.438362	-0.317161	-0.279375	-0.346679	-0.362289	-0.371427	-0.265301	-0.395398	-0.37716	-0.430549	-0.345483	-0.396189	-0.398577	-0.286299	-0.306714	-0.346792	-0.438864	-0.420309	-0.337485
	480	-0.478346	-0.484785	-0.439387	-0.325809	-0.504491	-0.420625	-0.342507	-0.484832	-0.52946	-0.427779	-0.38581	-0.458754	-0.16512	-0.371213	-0.677379	-0.296786	-0.403615	-0.34718	-0.28879	-0.331348	-0.398545	-0.377431	-0.364698	-0.332505	-0.464685	-0.390543	-0.47216	-0.467465	-0.30012	-0.387351	-0.335845	-0.321749	-0.321922	-0.330064	-0.269313	-0.223643	-0.388699	-0.345072	-0.415631	-0.426896	-0.352168	-0.440117	-0.391611	-0.341338	-0.515353	-0.399837	-0.498368	-0.312433
	490	-0.469621	-0.543236	-0.393137	-0.356484	-0.457924	-0.432755	-0.397458	-0.443716	-0.515772	-0.479786	-0.400731	-0.515694	-0.169994	-0.406762	-0.627073	-0.347952	-0.271976	-0.334932	-0.274818	-0.328544	-0.309025	-0.400973	-0.364532	-0.317412	-0.413045	-0.360773	-0.503232	-0.478904	-0.302499	-0.468318	-0.273119	-0.323581	-0.2793	-0.313477	-0.257373	-0.216251	-0.422493	-0.302503	-0.405898	-0.335496	-0.365824	-0.4091	-0.401815	-0.317713	-0.353057	-0.33169	-0.48543	-0.189924
	500	-0.463165	-0.535098	-0.400911	-0.304284	-0.462855	-0.473445	-0.352543	-0.445417	-0.441978	-0.421263	-0.448509	-0.469929	-0.297931	-0.440791	-0.736793	-0.360056	-0.342506	-0.401862	-0.196034	-0.287415	-0.390201	-0.354294	-0.399749	-0.332669	-0.437536	-0.390355	-0.549444	-0.477393	-0.291448	-0.43736	-0.342487	-0.273244	-0.375917	-0.26713	-0.283478	-0.272621	-0.38388	-0.383018	-0.434448	-0.343595	-0.284244	-0.326529	-0.373482	-0.280271	-0.360928	-0.377136	-0.425346	-0.25064
	510	-0.487154	-0.526273	-0.396401	-0.363551	-0.463739	-0.466135	-0.365528	-0.453281	-0.509111	-0.427516	-0.468143	-0.454582	-0.301911	-0.372577	-0.606175	-0.382316	-0.34597	-0.350836	-0.278441	-0.28221	-0.384353	-0.414758	-0.345001	-0.369965	-0.439894	-0.350675	-0.571641	-0.465829	-0.243077	-0.420362	-0.308731	-0.33799	-0.351561	-0.268429	-0.288704	-0.296517	-0.349771	-0.266601	-0.439024	-0.384597	-0.365211	-0.451461	-0.301873	-0.329281	-0.438431	-0.411584	-0.488194	-0.254515
	520	-0.462334	-0.581913	-0.428991	-0.297322	-0.447391	-0.421325	-0.425243	-0.406032	-0.421056	-0.416668	-0.434639	-0.463461	-0.337801	-0.343367	-0.68087	-0.252581	-0.273715	-0.355147	-0.213673	-0.394543	-0.30633	-0.365042	-0.34502	-0.342986	-0.442132	-0.367087	-0.542804	-0.470936	-0.268159	-0.391595	-0.314882	-0.310574	-0.299902	-0.244536	-0.264698	-0.196262	-0.358702	-0.302395	-0.481511	-0.338071	-0.334648	-0.404287	-0.417724	-0.341428	-0.478934	-0.296102	-0.541703	-0.375179
	530	-0.424199	-0.48272	-0.441583	-0.319679	-0.407601	-0.473576	-0.432927	-0.51528	-0.489626	-0.472728	-0.442665	-0.496535	-0.29575	-0.391731	-0.640574	-0.300278	-0.294652	-0.323865	-0.240747	-0.21753	-0.38318	-0.312959	-0.349246	-0.42266	-0.501425	-0.451246	-0.611561	-0.577775	-0.395552	-0.452634	-0.298841	-0.24708	-0.392	-0.278083	-0.144875	-0.260417	-0.36095	-0.338074	-0.40049	-0.369532	-0.381574	-0.454529	-0.32144	-0.257009	-0.349076	-0.373464	-0.39056	-0.430033
	540	-0.444301	-0.487282	-0.394705	-0.395511	-0.392145	-0.468641	-0.39908	-0.484882	-0.445551	-0.450073	-0.445441	-0.468601	-0.317893	-0.377197	-0.654122	-0.32205	-0.262108	-0.368451	-0.292638	-0.358025	-0.402748	-0.382582	-0.379585	-0.536097	-0.457394	-0.423759	-0.614501	-0.54473	-0.322736	-0.435182	-0.304894	-0.315999	-0.237865	-0.29359	-0.175665	-0.244614	-0.366858	-0.381745	-0.417629	-0.388513	-0.288341	-0.348268	-0.446096	-0.3461	-0.449844	-0.359044	-0.477201	-0.339304
	550	-0.443419	-0.53134	-0.430797	-0.296793	-0.492862	-0.409842	-0.404742	-0.438686	-0.411628	-0.482873	-0.392299	-0.454776	-0.351593	-0.364954	-0.618207	-0.284097	-0.267881	-0.271628	-0.254922	-0.371446	-0.384471	-0.312514	-0.358087	-0.475916	-0.448291	-0.377132	-0.598292	-0.562928	-0.23547	-0.41419	-0.341976	-0.236207	-0.332012	-0.319218	-0.314072	-0.235745	-0.40297	-0.36123	-0.434363	-0.439265	-0.3913	-0.346803	-0.456405	-0.426795	-0.469913	-0.386425	-0.494851	-0.360428
	560	-0.494292	-0.528052	-0.394719	-0.323093	-0.50533	-0.473342	-0.388293	-0.494951	-0.429271	-0.462771	-0.405636	-0.45645	-0.290335	-0.325731	-0.595945	-0.299773	-0.36141	-0.327814	-0.307427	-0.468782	-0.39405	-0.372167	-0.342343	-0.453329	-0.436161	-0.357971	-0.577812	-0.543698	-0.238532	-0.426239	-0.242796	-0.262765	-0.284776	-0.218861	-0.275119	-0.20349	-0.371766	-0.393886	-0.429849	-0.350995	-0.3276	-0.437942	-0.339562	-0.407648	-0.447856	-0.410133	-0.504105	-0.400028
	570	-0.512804	-0.504738	-0.409098	-0.322753	-0.497166	-0.426745	-0.331844	-0.491498	-0.373086	-0.44385	-0.403983	-0.490512	-0.267418	-0.357563	-0.609346	-0.218791	-0.235483	-0.403651	-0.255432	-0.459214	-0.392858	-0.457881	-0.384648	-0.461454	-0.433583	-0.316512	-0.513318	-0.471186	-0.279355	-0.455404	-0.261849	-0.294275	-0.31903	-0.278195	-0.23812	-0.210313	-0.366331	-0.303989	-0.451887	-0.424705	-0.331616	-0.302982	-0.393023	-0.445422	-0.455251	-0.376733	-0.52471	-0.406887
	580	-0.478113	-0.496637	-0.398404	-0.343713	-0.502737	-0.473299	-0.35369	-0.515934	-0.398223	-0.436303	-0.403925	-0.481416	-0.35228	-0.383283	-0.658434	-0.201798	-0.270498	-0.403073	-0.263651	-0.501835	-0.423911	-0.384981	-0.344981	-0.498212	-0.463857	-0.332826	-0.525785	-0.463014	-0.247267	-0.388258	-0.314351	-0.276452	-0.240221	-0.178528	-0.319443	-0.271937	-0.381697	-0.362512	-0.41368	-0.370608	-0.407994	-0.379209	-0.41322	-0.358374	-0.374185	-0.440712	-0.457878	-0.364347
	590	-0.474319	-0.488909	-0.345984	-0.379872	-0.5092	-0.45846	-0.401106	-0.44424	-0.48559	-0.453059	-0.36235	-0.492581	-0.315398	-0.387118	-0.701174	-0.283308	-0.417978	-0.405618	-0.269906	-0.457193	-0.382329	-0.413834	-0.331467	-0.546053	-0.467936	-0.386617	-0.518736	-0.540243	-0.286994	-0.410793	-0.255923	-0.260661	-0.314627	-0.261371	-0.203214	-0.294958	-0.386619	-0.376451	-0.406383	-0.349387	-0.440417	-0.453303	-0.370823	-0.33162	-0.41272	-0.313268	-0.459517	-0.324526
	600	-0.481944	-0.500878	-0.422927	-0.344239	-0.511771	-0.492154	-0.317058	-0.46701	-0.392701	-0.439937	-0.401865	-0.50795	-0.33728	-0.485155	-0.645485	-0.364304	-0.370316	-0.35635	-0.29203	-0.365606	-0.397285	-0.385666	-0.356529	-0.512432	-0.451506	-0.434668	-0.530558	-0.497947	-0.30219	-0.374298	-0.259837	-0.339643	-0.396519	-0.220283	-0.300348	-0.227906	-0.355249	-0.35145	-0.415816	-0.378653	-0.399992	-0.310586	-0.371211	-0.246389	-0.502525	-0.345924	-0.421825	-0.309952
Figure 5d	Time (sec)	synaptophysin-GZnP3 Trace 1	synaptophysin-GZnP3 Trace 2	synaptophysin-GZnP3 Trace 3	synaptophysin-GZnP3 Trace 4	synaptophysin-GZnP3 Trace 5	synaptophysin-GZnP3 Trace 6	synaptophysin-GZnP3 Trace 7	synaptophysin-GZnP3 Trace 8	synaptophysin-GZnP3 Trace 9	synaptophysin-GZnP3 Trace 10	synaptophysin-GZnP3 Trace 11	synaptophysin-GZnP3 Trace 12	synaptophysin-GZnP3 Trace 13	synaptophysin-GZnP3 Trace 14	synaptophysin-GZnP3 Trace 15	synaptophysin-GZnP3 Trace 16	synaptophysin-GZnP3 Trace 17	synaptophysin-GZnP3 Trace 18	synaptophysin-GZnP3 Trace 19	synaptophysin-GZnP3 Trace 20	synaptophysin-GZnP3 Trace 21	synaptophysin-GZnP3 Trace 22	synaptophysin-GZnP3 Trace 23	synaptophysin-GZnP3 Trace 24	synaptophysin-GZnP3 Trace 25	synaptophysin-GZnP3 Trace 26	synaptophysin-GZnP3 Trace 27	synaptophysin-GZnP3 Trace 28	synaptophysin-GZnP3 Trace 29	synaptophysin-GZnP3 Trace 30	synaptophysin-GZnP3 Trace 31	synaptophysin-GZnP3 Trace 32	synaptophysin-GZnP3 Trace 33	synaptophysin-GZnP3 Trace 34	synaptophysin-GZnP3 Trace 35	synaptophysin-GZnP3 Trace 36	synaptophysin-GZnP3 Trace 37	synaptophysin-GZnP3 Trace 38	synaptophysin-GZnP3 Trace 39	synaptophysin-GZnP3 Trace 40	synaptophysin-GZnP3 Trace 41	synaptophysin-GZnP3 Trace 42	synaptophysin-GZnP3 Trace 43	synaptophysin-GZnP3 Trace 44	synaptophysin-GZnP3 Trace 45
	-300	0.0631319	-0.0696349	0.131107	-0.0821615	0.078806	0.0470922	0.0590787	-0.0982014	-0.00855178	0.0195225	-0.305449	0.109262	-0.0340259	-0.0337885	0.163904	-0.0200554	0.208365	0.0588493	0.201207	-0.172016	0.0813531	0.166307	-0.0606636	0.100904	0.164273	-0.000945822	-0.0302402	0.0258791	-0.0488417	0.00473643	0.0234006	-0.0809004	0.0979973	-0.0201091	-0.0241697	0.00627591	-0.00299714	-0.0473724	-0.0360234	-0.0179018	-0.0503604	-0.0756077	-0.0305494	-0.0783137	0.0640488
	-290	-0.0529316	0.067626	-0.00134497	-0.0990194	0.0454419	-0.0398727	-0.0997077	-0.00322606	-0.00465761	-0.0032105	-0.110479	-0.179564	-0.095152	0.0111813	0.0377238	-0.230333	0.140002	0.0531488	0.238658	-0.127399	0.0428531	0.113999	-0.114221	0.0496184	0.103494	0.0274643	-0.142626	-0.00473131	-0.100776	-0.0146813	-0.0145004	-0.0331715	-0.0129361	-0.0411526	-0.0934429	0.0418196	-0.0448029	-0.0132044	-0.0485456	-0.0162532	-0.0312373	-0.116994	-0.0556862	-0.10578	0.0210344
	-280	0.0416303	0.0264746	-0.173295	0.0343426	-0.02882	0.0238157	-0.0943086	-0.0181213	-8.98161e-05	0.139909	-0.0298785	0.118969	-0.00420744	0.213056	0.00763402	-0.191146	0.0807623	0.0900124	0.142468	-0.078303	0.106803	0.235475	-0.0600502	0.117074	0.107273	0.0455295	0.061249	0.0917213	-0.0500057	0.0483476	-0.0046465	0.024759	-0.141211	-0.0460416	0.0105345	0.0311362	-0.0104809	-0.0797772	-0.139602	0.00579928	-0.055933	-0.132665	-0.0635851	-0.0579329	0.00466308
	-270	0.0642996	-0.0248469	0.0710608	0.0333693	0.0430329	0.0633092	-0.0352559	0.110006	0.0807896	-0.0216999	0.207538	-0.0436996	-0.114121	-0.00413015	-0.0316945	-0.120256	0.164348	0.113666	0.0560058	-0.0395818	0.0216998	0.16568	0.00520701	0.0365418	0.124971	0.0344338	-0.166744	-0.0333887	-0.107199	-0.0246148	-0.00181234	-0.121991	-0.0545984	-0.0689515	-0.0803948	-0.0460304	-0.0227982	-0.0749984	-0.0542322	-0.0447389	-0.124598	0.0110758	-0.0282956	-0.0806704	0.0307901
	-260	-0.121912	0.0635992	-0.0324783	0.0570974	-0.150352	-0.0509264	0.0430113	-0.0950736	-0.108966	-0.0345511	-0.133864	0.152976	-0.000484565	0.125861	-0.0753432	-0.121243	0.0954667	0.000886997	-0.00956683	-0.0473744	-0.0373598	0.11212	-0.0323317	0.051128	0.0438654	0.0121775	-0.0116747	0.0386647	-0.0540537	0.0707263	0.0414174	-0.128334	-0.0619709	-0.0671819	-0.0248616	-0.111544	-0.0222807	-0.0778186	-0.125545	-0.0133121	-0.07877	-0.0980744	-0.0172556	-0.0114889	-0.0209117
	-250	0.0616876	-0.0219501	-0.0325738	0.0846193	-0.0185107	0.0452238	0.0813557	-0.168081	-0.0775306	0.0408795	-0.154786	0.06846	-0.241431	-0.0439916	-0.0848288	0.0647437	0.120713	0.0501685	-0.0940359	-0.130431	-0.0764628	0.0711373	0.0102835	0.0809369	0.0282855	0.0249638	0.104666	-0.0473626	-0.00560789	-0.00429257	0.019503	-0.0751716	-0.104236	0.0169532	-0.0297254	-0.108929	-0.0327595	0.0134348	-0.0157639	-0.0069327	-0.107278	0.109623	-0.0900636	-0.104361	-0.0474104
	-240	-0.0272737	0.117992	-0.0299714	0.242377	-0.133588	0.0155594	0.0830903	-0.0365252	0.16888	0.0538373	-0.238036	0.0167596	0.0236373	-0.0119014	-0.019218	-0.21698	0.0386986	-0.00609071	-0.0484226	-0.0748538	-0.0294073	0.0715336	0.164399	0.0521537	0.157912	0.0359649	0.111505	-0.0426093	0.0250411	0.059551	0.0250016	-0.087699	-0.0960838	0.00315813	0.0601266	-0.141233	-0.0193079	-0.0150027	0.0185779	-0.0155297	-0.139246	0.0125479	-0.0518125	-0.0138379	0.0515971
	-230	0.0197236	0.123472	-0.0324465	-0.0432581	0.00611549	0.010998	-0.0549	-0.240314	0.0422072	0.0156078	-0.161155	0.0901338	-0.0854725	0.0293187	0.0171955	0.159609	0.0038595	-0.07012	-0.104343	-0.167612	0.112494	0.231896	-0.0658837	0.0774074	0.0480452	0.000289658	-0.0200421	-0.0233319	0.037111	-0.122029	0.0447409	-0.0785527	-0.0348687	0.0151125	-0.0918774	-0.0347926	-0.0272198	-0.0722483	0.0556539	-0.00736501	-0.133489	-0.00745811	0.0090539	-0.0390871	0.00469196
	-220	0.00549574	0.119938	0.0768227	0.109873	-0.0414999	-0.0480664	-0.0640093	0.00339812	-0.0201509	-0.14697	0.108666	0.0111821	0.0194299	0.00341009	0.0961469	-0.0193346	-0.0634504	-0.0107859	0.00193615	0.0313588	-0.00827287	0.0966905	-0.0319924	-0.0630421	-0.0287092	0.0351846	0.0869126	-0.0666454	-0.00340126	0.00141025	0.0366079	-0.00671097	-0.100369	0.00053389	0.0258985	-0.0870269	-0.0226561	-0.144221	0.032094	0.00500185	-0.0347588	0.00213477	-0.0914405	-0.0688559	0.0665428
	-210	0.0946573	0.0330529	-0.031197	0.0126269	0.030353	0.015535	-0.0672149	-0.0661743	-0.0475127	-0.0423944	-0.232426	0.0738479	-0.0281402	-0.0314517	0.0266241	0.163971	0.0451417	-0.0286441	0.0995596	-0.137639	0.00649204	0.0635953	-0.0363708	-0.0223343	0.0389755	-0.00622469	0.169793	-0.0366236	-0.0394897	-0.153122	0.0561991	-0.00994596	0.0433668	0.0232285	-0.0515973	-0.0727633	-0.00848818	-0.0370834	0.0131555	0.00292092	-0.110407	-0.105695	-0.0945817	-0.0443121	0.0523767
	-200	-0.0284415	0.0560568	-0.00861102	-0.148438	0.0840729	0.0442392	-0.0755887	-0.123002	0.0252576	-0.0301963	-0.26435	-0.0562625	-0.065629	-0.0062224	0.0185438	0.204664	-0.156405	0.00367808	-0.0574959	-0.0384253	-0.0263545	0.135998	-0.0591172	-0.0936558	0.0243976	-0.00396063	0.133387	-0.0318923	0.0379452	-0.102078	0.0473903	0.0265518	-0.0451034	0.0165527	0.00173692	-0.043614	-0.00563714	-0.0152381	-0.0144429	-0.0434464	-0.137414	-0.0769711	-0.0555313	0.0685458	0.0224997
	-190	-0.12991	-0.0255733	-0.00993211	-0.259977	0.21137	0.0147	0.0084877	-0.0125417	0.102942	0.0180863	-0.277321	-0.22172	0.0455609	-0.0705251	-0.0688866	0.102502	0.0497189	0.0400449	-0.0168938	-0.067525	-0.0511071	-0.062496	-0.112179	-0.0389667	0.00558838	0.0951674	0.260772	0.0236785	0.00320687	-0.0441674	-0.0169784	0.0183328	0.0463013	0.0284662	0.0260902	-0.00540202	-0.0830413	0.0251965	0.0178733	-0.066433	-0.116515	0.0233684	-0.0298099	0.0258772	0.0437435
	-180	-0.04082	0.0690923	-0.0697158	-0.125255	0.0291868	-0.00990206	0.00997826	-0.0700148	0.0269769	-0.0732625	-0.255176	0.104795	0.0326077	0.0366687	0.0708711	0.0908941	0.0416172	-0.00386731	-0.0219904	0.0214886	0.0624894	0.0798042	-0.073009	0.0390404	-0.00893225	0.0433482	0.0474155	0.0255601	0.0322265	0.0874808	-0.00638894	0.137495	-0.000578867	-0.0167077	-0.0298242	-0.0718069	-0.0701883	-0.117777	0.06956	-0.045001	-0.0305812	-0.0275075	0.0356522	-0.0750345	0.0336197
	-170	-0.0923503	0.0021838	-0.0224666	-0.162022	-0.0486447	0.0186386	-0.000755041	-0.0415271	-0.125492	0.0354545	0.0583313	-0.0356582	-0.119936	-0.0067115	-0.0727891	-0.115401	-0.0294087	-0.0726391	-0.100888	0.138042	-0.0502874	-0.238901	-0.0134221	-0.142748	0.0138049	-0.0043626	-0.110366	0.0401116	0.00756123	0.126299	-0.00327519	0.0360012	0.00592534	-0.0322595	-0.0136311	0.0763562	-0.0497237	0.0804134	0.0891024	-0.0525093	0.0195718	0.0155029	0.011107	0.0869265	0.035944
	-160	-0.059047	0.0887106	0.00915219	0.00614438	0.0607333	-0.0213698	-0.026306	0.105084	0.0022839	-0.0603278	-0.136127	0.0289164	0.0286721	0.0222132	-0.113323	-0.0118613	-0.135385	0.0946366	-0.0280361	0.0282122	0.0377933	-0.0877296	-0.119468	-0.0194518	-0.0403268	0.0584755	0.131401	0.0182595	0.0143143	0.0606297	0.0270036	-0.0127939	0.0319502	0.0288903	-0.0451015	0.0109352	-0.0773149	0.0767566	0.0260425	-0.0039513	0.0803007	0.0429507	0.0538445	0.0547157	-0.0207457
	-150	-0.039595	0.0522497	-0.0649805	0.122772	0.144751	-0.0173477	0.0515446	0.103646	-0.0415015	-0.0115078	-0.0642047	-0.00638978	0.109689	-0.106256	-0.0707287	-0.232382	0.0169132	-0.0997576	-0.103498	0.0748874	0.132328	-0.0449961	-0.0585886	-0.104981	-0.0383572	0.0523631	0.0917396	0.027304	-0.00624526	-0.0347957	-0.0708159	0.0106762	0.0885585	-0.0470964	0.0625635	-0.033688	-0.0115584	0.0339426	0.00810212	-0.0104853	0.0523135	0.0992911	0.0446603	0.0561887	0.0509655
	-140	0.189982	-0.0843296	0.134991	-0.0595881	0.151201	-0.0607032	0.0139585	0.0539951	0.0416747	0.0637514	0.30503	0.0940326	-0.0253983	-0.0963114	0.016379	-0.00217499	-0.0909294	0.125197	-0.248415	0.190439	0.0100914	-0.203109	-0.00717105	-0.0815734	-0.0835108	0.0389147	0.0636323	0.039776	-0.0325953	-0.145936	0.0287477	0.0809552	-0.0560777	-0.0143095	0.107978	0.0590054	-0.0210469	-0.00902665	0.117133	-0.0309205	0	0.234672	0.0219076	0.0688249	0.0245461
	-130	0.140773	0.0801772	0.0505121	0.00800007	0.0546671	-0.0927231	-0.0170503	0.0759323	-0.0357789	0.0190731	-0.0120568	0.00190881	0.0949747	-0.0687182	-0.0845914	-0.00743541	-0.0231251	0.0737863	-0.0689135	0.0874134	-0.0147178	-0.0930857	-0.0122998	-0.0349953	-0.0116348	-0.0151686	-0.102732	0.0423342	-0.0123986	0.0533762	-0.0136433	0.00278954	-0.00964778	-0.00613543	0.0608165	0.00684087	0.0369661	0.0323447	0.0157136	-0.0259366	0.0364215	-0.0332709	0.0356733	0.0575298	0.0278847
	-120	-0.0125739	0.0788095	-0.0226178	-0.0479921	0.0198959	-0.086937	-0.0269504	0.0785746	0.0382168	-0.00251559	-0.00587342	-0.105986	-0.0615279	-0.124448	0.0294631	-0.0141248	-0.0446154	-0.0594406	-0.329629	-0.0230149	0.109375	-0.155109	-0.00867182	0.0397189	-0.123185	-0.011474	0.00435211	-0.0515272	0.0112735	0.0613545	-0.0503244	0.0241894	0.00229135	0.00234438	0.163537	0.0611806	0.00688916	0.015183	0.0536074	-0.00704022	0.054915	-0.0148347	-0.0448047	0.16638	-0.00531274
	-110	0.0752816	-0.0790337	-0.0535363	-0.152669	0.101177	0.0653271	-0.0573018	-0.000374838	-0.153117	-0.0401336	0.0473283	-0.0224319	-0.118659	-0.0914612	0.0405439	0.0931703	-0.069447	-0.0311395	-0.132844	0.105258	-0.0232733	-0.0331591	-0.106163	-0.010678	0.0130548	-0.0378565	-0.0183842	0.0677127	0.0206102	-0.0390208	-0.0578433	0.082244	0.00630321	-0.0102795	0.0542804	0.0146974	-0.0222767	0.121634	0.0564339	0.0819985	0.0401843	-0.0330645	0.0133255	-0.0143418	0.0235861
	-100	0.0883131	-0.00439898	-0.16267	-0.107753	0.0484585	0.0677592	0.0168615	0.108937	-0.151809	0.0809668	0.16272	0.0126036	-0.101026	-0.00085592	0.0458421	0.107434	0.084263	-0.0821359	-0.0193045	0.169132	0.0027325	-0.148027	-0.0497798	0.0609854	0.0781629	-0.0129696	0.0147229	-0.0317493	0.0173114	0.0379814	-0.0665372	-0.0363188	0.0782354	0.000542501	0.0715447	0.0131083	0	0.0725438	-0.0236983	0.0598027	0.0841917	-0.00593172	-0.0165759	0.0206366	-0.0512542
	-90	0.0752768	0.0135333	-0.0124231	0.0301446	-0.0489732	0.0192405	0.0192405	0.107025	-0.0703004	0.0982562	0.262026	-0.0757026	-0.0301612	-0.0334896	-0.000284852	-0.055146	-0.105307	-0.00190409	0.0712388	0.035319	-0.0680015	-0.0279947	0.00465238	0.0125295	-0.0361756	-0.0392694	0.0263112	-0.0973054	0.00897263	-0.136109	-0.0429502	0.0210859	-0.0138446	-0.0252091	0.059828	-0.0324375	-0.046757	0.057997	-0.0609588	0.0836606	0.113246	0	-0.0558623	-0.148177	-0.0422817
	-80	0.00177789	0.0345686	0	0	-0.111513	0.0994764	0.0417453	0.0146678	-0.199527	-0.102579	0.133694	-0.0701251	0.157342	0	-0.0107674	-0.052579	-0.0293928	-0.00665839	0.0152329	0.0574262	-0.106671	0.0725818	0.0151969	-0.0848136	-0.119755	0.0337067	-0.00341088	-0.0215605	0.0154005	-0.0308233	-0.0353414	0.149536	0.0110065	-0.0087446	-0.0148657	0.0803511	0.0273761	0.0355255	-0.0471072	0.0404897	0.140966	0.13625	-0.0197136	-0.0237841	-0.0582957
	-70	-0.0158723	-0.0696349	-0.0366485	-0.0395962	-0.088305	-0.0175495	-0.0147884	0.0266504	-0.0306594	0.094235	0.325177	0.0169221	0	-0.0407853	0.0275926	0.0271494	0.0503249	-0.0856839	0.0937607	0.155692	-0.011778	0.0411612	0	-0.127157	-0.140643	-0.022883	-0.10224	-0.0298347	0.0123209	-0.0294187	-0.0949637	0.112969	0.0187328	-0.00894912	-0.0241515	0.047264	0.0515094	0.0820564	-0.059122	0.0615274	0.106011	-0.0149814	0.045266	0.0373893	-0.064684
	-60	-0.0242375	0.0102195	0.0441693	-0.0777326	-0.00200382	-0.0020667	-0.00270122	0.18815	-0.0217868	-0.0246787	0.348918	0.00778416	0.173663	-0.0530535	0.0739095	0.0301084	0	-0.0395837	0.0846874	0.0792174	-0.0734948	-0.129568	-0.0962709	-0.0157855	-0.0284515	-0.0185145	-0.140304	0.0965957	0.0287369	-0.0861492	-0.0152875	0.118523	0.0203488	0.026884	-0.101954	0.13231	0.0941045	0.10051	-0.0696439	0.000936307	0.116662	0.0537712	0.0629371	-0.0498705	0.0807161
	-50	-0.102937	-0.0369542	-0.0264856	0.192257	0.0226443	-0.044521	-0.0990764	0.136214	-0.0438046	-0.0211208	0.0266551	-0.0773813	0.184406	-0.0450785	0.147107	0.110001	0.0553487	0.0603158	0.0134107	0	-0.0347216	-0.0392565	0.0102574	0.060249	0.0107015	0	-0.0695646	-0.0203996	0.0498419	0	-0.0178321	0.0265226	-0.00631125	-0.0468682	-0.0808144	0.104577	0.0655962	-0.0290035	-0.0533096	0	0.123829	0.120775	0.00859258	-0.00837248	0
	-40	0.0640708	-0.0701416	-0.0732016	0.359953	0.0240623	-0.0198146	-0.120572	-0.0979372	0	-0.00552688	0.138823	-0.0273596	0.225748	0.112424	0.0168917	0.101099	0.0411307	-0.00734433	-0.0494002	0.0280979	-0.0767549	0.0091654	0.142801	0.0739515	-0.0425713	-0.0238525	-0.132454	-0.0620516	0.0712273	0.130918	0.0240596	-0.037458	-0.00135069	-0.00803634	-0.085783	0.0758399	0.106509	0.0676097	0.0887879	-0.0336667	0.0905259	0.10418	0.0485445	0.0196443	-0.0255567
	-30	-0.0101097	0	-0.0516979	0.151185	-0.0179687	0.100002	0.0514209	0.128649	-0.0389866	0.0391468	0.0443838	0.0949938	0.0370751	0.051002	-0.0394709	-0.0202451	-0.0241139	0.0323103	-0.133262	-0.0491629	-0.0158862	-0.0433727	0.0906659	-0.0303507	-0.0671293	-0.04323	-0.0576395	0.00633775	0.075604	-0.0617703	-0.00931464	-0.0311231	0.0713131	0	-0.0437176	-0.0213224	0.103788	0	0.0357341	0.0311557	0.0983757	0.0778837	0.0284752	0.00525606	-0.0565922
	-20	-0.0197427	-0.0604603	0.0176836	0.0823017	0.118258	-0.0646069	-0.0220492	0.0723376	-0.030499	-0.0108036	0.0413619	0.201671	0.074623	0.0948305	0	0.0655404	0.114222	0.0349595	0.0438385	0.0232502	0.00594554	-0.10716	0.143506	-0.00482876	-0.0204125	-0.0882984	-0.159422	0.02726	0.0382644	0.0380432	0.0351367	-0.00588579	0.100667	0.0668999	-0.1415	0.0963604	0.187408	-0.0698489	0.100006	-0.0310415	0.0658603	-0.0332491	0	-0.0597702	-0.206233
	-10	-0.027207	-0.0860784	-0.0673124	0.023159	0	-0.0753649	-0.0659978	0.0405685	0.00875707	-0.103338	0.0280653	0.219026	0.270257	0.0433802	-0.0606924	0.0943084	-0.0237311	0	0.182662	0.107967	-0.103873	0.151632	0.190238	-0.0924828	-0.044375	-0.0225992	-0.0706699	0.0420426	0.00649973	-0.0224349	0.0249267	-0.0241383	0.231691	0.0522028	-0.0822245	0.048286	0.126683	0.0603914	0	-0.0273142	0.162822	-0.0596377	0.071579	0.0754454	-0.172083
	0	-0.105463	-0.0686663	-0.125918	-0.0293776	0.179035	-0.0343684	0.0729526	0.0945575	0.526374	0.13574	0.158412	0.363703	0.130454	0.127994	-0.0226932	0.0248606	0.0498704	0.0646561	0.241676	0.0185235	-0.0280599	0.122704	0.280578	-0.0920147	-0.0848908	-0.0410901	-0.166667	0.12785	0.0230253	0.170568	0.0477897	-0.0683913	0.309284	0.198028	-0.0996704	0.116788	0.211949	0.206561	0.0575326	-0.083226	0.0477928	0.0884	0.122627	0.21877	-0.0886527
	10	0.0386942	-0.0412007	-0.0586854	0.0188208	-0.1871	-0.0317868	-0.217152	-0.122437	-0.0192591	-0.0203749	0.135647	0.324958	0.224294	-0.0448475	0.111538	0.149164	-0.276672	-0.164201	0.161127	0.30476	-0.183699	0.0710095	-0.0535056	-0.34786	-0.320931	-0.235244	-0.0489957	0.186479	0.044975	0.183462	0.108624	0.0995692	0.272614	0.224929	-0.0275205	0.0707404	0.235078	0.149997	0.118001	-0.0294018	0.0749657	2.71599e-05	0.113059	0.128285	0.0726279
	20	-0.204429	-0.237272	-0.170979	0.0512664	-0.0950063	0.0276951	-0.353913	-0.399743	0.0316794	-0.130435	0.370955	0.00836627	0.0576869	0.102439	0.0473044	0.0837243	-0.197058	-0.108237	0.000569454	0.171714	-0.229728	0.142786	0.00411732	-0.290514	-0.223272	-0.200958	-0.190612	0.141389	0.00635365	0.076047	0.109978	-0.0299438	0.287624	0.246926	-0.0115008	0.018961	0.215064	0.171511	0.154804	-0.0534389	0.0434306	0.0865043	0.142852	0.0445215	0.0192695
	30	-0.285959	-0.215375	-0.468361	0.0126764	-0.0474949	-0.00684028	-0.336345	-0.295421	0.267306	0.0163861	0.249039	0.0830536	0.0720347	0.0885402	0.0281243	0.0551839	-0.0508592	-0.21612	-0.0579989	0.0209709	-0.187478	0.208976	0.0203452	-0.230444	-0.174534	-0.214152	-0.179101	0.117611	0.0846002	0.0278006	0.00899345	-0.0557105	0.143044	0.0948086	-0.0314341	-0.0664683	0.120835	0.0566445	0.054769	-0.0323384	0.0449689	-0.0226894	0.0435087	-0.0053801	-0.111185
	40	-0.251493	-0.20351	-0.252338	0.238245	-0.00190527	0.000107858	-0.213257	-0.30172	0.626647	0.0445764	0.261731	0.225849	0.0428663	0.0479179	0.00628573	0.148127	-0.205582	-0.154006	-0.000294218	0.0536207	-0.0929332	-0.132496	0.0395485	-0.197153	-0.192994	-0.192747	-0.235385	0.0367666	0.0264454	-0.0673776	-0.0275179	-0.0419636	0.0299805	-0.00392237	-0.088807	-0.159339	0.0400261	-0.139082	-0.125621	-0.00913683	0.0982287	0.023716	0.0115577	0.00438005	-0.0630599
	50	-0.181188	-0.246357	-0.320398	-0.129246	0.0484366	0.0621471	-0.149775	-0.0887321	0.591683	0.120095	-0.0830027	-0.227027	0.0682409	0.0281095	-0.00598188	0.155663	-0.0905626	-0.0750163	-0.000446073	0.148504	-0.0765947	-0.0608726	0.173567	-0.0899001	-0.133474	-0.101049	-0.0389272	-0.165992	-0.0330724	0.0262555	-0.0566417	0.0123339	-0.137593	-0.0669731	-0.218177	-0.153201	-0.0356085	-0.0278163	-0.187313	-0.0480092	-0.0364743	-0.0839621	0.00138749	-0.105075	-0.124882
	60	-0.278314	-0.15905	-0.172507	-0.0317611	-0.139736	0.0799332	-0.195738	-0.100401	0.610615	0.0737397	0.197511	-0.231711	0.0322531	0.0641261	-0.184242	0.176288	-0.211172	-0.133487	-0.0763923	0.156754	-0.0654292	0.0441652	0.0383609	-0.166229	-0.201125	-0.129684	-0.0624234	-0.212348	0.00809021	-0.0816206	-0.143218	-0.0563751	-0.0859858	-0.175779	-0.236678	-0.186096	-0.084204	-0.205659	-0.214832	-0.144621	-0.139593	-0.258682	-0.125202	-0.125068	-0.147649
	70	-0.186126	-0.11962	-0.26726	0.0106723	-0.0581218	-0.0146026	-0.193326	-0.032488	0.486034	-0.0559499	0.433672	-0.36327	-0.0948683	0.00393995	-0.118441	0.318635	0.0234919	-0.0581752	0.0484701	0.184132	0.0673702	-0.0112746	0.0826922	-0.125206	-0.0611	-0.0982768	-0.143913	-0.154153	-0.0411544	-0.0429032	-0.0739463	-0.0987586	0.137746	-0.132497	-0.229244	-0.0264367	-0.0903424	-0.179897	-0.155194	-0.0767189	-0.0758178	-0.0981178	-0.123627	-0.060871	-0.0829357
	80	-0.185682	-0.186506	-0.11566	-0.168744	-0.00453324	0.0759285	-0.104912	0.0191413	0.405039	-0.061991	0.204531	-0.332688	-0.00133551	0.0299164	-0.0855219	0.0715216	-0.148878	-0.0653657	-0.153421	0.164688	-0.0370677	-0.0600672	0.155597	-0.0998627	-0.151447	-0.133509	-0.120339	-0.263561	-0.0339678	-0.0764235	-0.134652	-0.0423616	-0.125903	-0.157452	-0.235108	-0.10204	-0.136515	-0.215808	-0.21752	-0.0652346	-0.0325795	-0.170113	-0.123222	-0.1183	-0.175306
	90	-0.196989	-0.192905	-0.214424	-0.103729	-0.0862574	-0.060985	-0.114096	0.15898	0.541899	-0.0942767	0.349461	-0.170006	0.201544	0.0149582	-0.181052	0.00552598	-0.103425	-0.0806576	-0.160966	0.293794	-0.122746	-0.0245305	0.0205018	-0.120708	-0.0339082	-0.0724145	-0.179723	-0.182232	-0.0386956	-0.0272949	-0.125073	-0.025471	-0.0435838	-0.19267	-0.176587	-0.10427	-0.0760284	-0.174452	-0.239025	-0.0908038	-0.0841917	-0.142187	-0.112161	-0.159186	-0.178955
	100	-0.145072	-0.178246	-0.238283	-0.104842	-0.112783	-0.117774	-0.16664	0.17006	0.451313	0.0298628	0.308641	-0.187943	0.0482083	-0.0314245	-0.149718	0.0688029	-0.132626	-0.077902	-0.0851619	0.197163	-0.0223028	0.266768	0.187217	-0.0287937	-0.108991	-0.063908	-0.117023	-0.242309	-0.0338135	0.0317673	-0.145315	0.00936542	-0.0608131	-0.250196	-0.129571	-0.156106	-0.143816	-0.121519	-0.312536	-0.0961439	-0.069099	-0.105283	-0.141239	-0.207847	-0.219959
	110	-0.225444	-0.160099	-0.0649089	-0.0887512	-0.0898763	-0.0878242	-0.0638661	0.34777	0.587359	-0.0342176	0.501581	-0.497482	-0.0718811	0.0265607	-0.151019	-0.15211	-0.227638	-0.0416415	-0.0144736	0.209339	-0.0831622	-0.0109039	0.137327	-0.200188	-0.107931	-0.0203647	0.0060964	-0.219147	-0.0621192	-0.101016	-0.156591	-0.0592048	-0.0550566	-0.189352	-0.221866	-0.0965846	-0.124056	-0.134553	-0.292964	-0.0798481	-0.17022	-0.137391	-0.136745	-0.115703	-0.231833
	120	-0.157718	-0.111114	-0.082887	-0.111869	-0.139194	-0.0747038	-0.0901688	0.369142	0.362479	-0.0855625	0.219393	-0.425299	-0.0957902	0.0147273	-0.116694	-0.00324983	-0.13812	-0.060434	-0.067376	0.0906878	0.0492321	0.0987997	0.137796	-0.0476458	-0.106242	-0.0723199	0.0462411	-0.202296	-0.0621522	-0.117961	-0.177762	-0.131751	-0.0780344	-0.165816	-0.252574	-0.108709	-0.160405	-0.202514	-0.240665	-0.0758274	-0.13876	-0.16272	-0.198129	-0.231879	-0.205706
	130	-0.215297	-0.12475	-0.0577463	-0.100562	-0.116769	-0.00354192	-0.0420773	0.222789	0.329054	-0.0230989	0.490035	-0.106582	-0.203576	0.0386794	-0.273173	-0.143233	-0.204466	-0.0634735	-0.0304943	0.129301	0.00693489	0.102468	0.116381	0.00929983	-0.119921	-0.0678686	0.0702123	-0.153322	-0.0314655	-0.112837	-0.207608	-0.0399335	-0.0731543	-0.247811	-0.222847	-0.112384	-0.143335	-0.314891	-0.357408	-0.0975215	-0.118381	-0.0800022	-0.164671	-0.215878	-0.186422
	140	-0.148089	-0.127145	-0.184134	-0.174344	-0.122556	0.12888	0.00214796	0.159177	0.425979	-0.0724193	0.222586	-0.0135106	0.0330922	0.169105	-0.0694468	-0.0730896	-0.122419	-0.148921	-0.19184	0.0981712	-0.0328088	0.111736	0.110359	-0.0230392	-0.0522938	-0.00175568	0.132653	-0.151968	-0.0416021	0.000752885	-0.171551	-0.0980977	-0.0805107	-0.125034	-0.222054	-0.125846	-0.11644	-0.226012	-0.222515	-0.1888	-0.118992	-0.00827833	-0.137133	-0.157736	-0.201101
	150	-0.153566	-0.0376402	-0.2006	-0.126624	-0.0409031	-0.0074596	0.0386796	0.203181	0.380102	0.0373586	0.238641	-0.148481	-0.038387	0.0365872	-0.0860632	-0.0997458	-0.00090108	-0.0871977	0.11335	0.164674	-0.04372	0.0302318	0.228241	0.00587551	-0.188075	-0.0864718	0.116289	-0.191244	-0.00252473	-0.0600735	-0.150692	-0.0766285	-0.0826412	-0.203289	-0.311059	-0.177168	-0.0903728	-0.205905	-0.270113	-0.139727	-0.104857	-0.139211	-0.143968	-0.205668	-0.20079
	160	-0.203833	-0.19908	-0.231065	-0.031258	-0.107856	0.00224414	0.101459	0.133479	0.271052	0.0226218	0.0904724	-0.454053	-0.234742	0.20178	-0.063408	-0.0704088	0.0306686	-0.180829	0.133423	0.215236	-0.109027	0.150021	0.194473	0.0727628	-0.130273	-0.0439512	0.0191182	-0.230668	-0.0409341	-0.114764	-0.209973	-0.0933767	-0.0766757	-0.155941	-0.263115	-0.161701	-0.125989	-0.276831	-0.248285	-0.0568885	-0.00829098	-0.036014	-0.141087	-0.151139	-0.207756
	170	-0.191369	-0.145996	-0.303988	-0.0528087	-0.137486	0.0908095	0.126102	0.201528	0.377703	-0.00470225	0.293562	-0.138382	-0.309471	0.179825	-0.133871	0.00495694	-0.0617519	-0.20667	-0.0598971	0.14404	-0.0578818	-0.157486	0.198649	0.0161327	-0.10749	-0.0884698	-0.073485	-0.131739	-0.062158	-0.0245868	-0.152294	-0.157197	-0.0913484	-0.226643	-0.278202	-0.138047	-0.149956	-0.229704	-0.290766	-0.0654451	-0.121997	-0.113387	-0.189399	-0.11675	-0.132948
	180	-0.276045	-0.220712	-0.247833	-0.0378807	0.0114426	0.000132213	0.078329	0.0413612	0.250504	-0.200654	0.367127	-0.137421	-0.0121614	0.00100537	-0.00374105	-0.160367	-0.146972	-0.172598	-0.0580464	0.0230619	-0.112136	0.101561	0.160797	0.0086844	-0.116658	-0.0437975	-0.00286686	-0.199425	-0.0277437	-0.0576856	-0.15524	-0.156693	-0.0163289	-0.141401	-0.216276	-0.148916	-0.120492	-0.24127	-0.219638	-0.0501686	-0.122717	-0.136277	-0.155593	-0.18742	-0.129159
	190	-0.22338	-0.126427	-0.183306	-0.0859389	-0.0393045	-0.0224136	0.032636	0.167251	0.160566	-0.080661	0.15384	-0.262807	0.024181	0.23459	-0.0457377	-0.10904	-0.0804753	-0.0830347	0.03971	0.0520877	-0.116376	0.0376459	0.216332	-0.018363	-0.152157	-0.0364555	0.0417422	-0.205597	-0.0437451	-0.00631525	-0.170642	-0.124168	-0.0232994	-0.163314	-0.236042	-0.169551	-0.0887271	-0.137449	-0.218128	-0.104226	-0.0304191	-0.0895407	-0.119028	-0.0457618	-0.140391
	200	-0.144767	-0.110952	-0.325062	-0.181733	-0.0290061	0.109737	-0.0466759	0.182669	0.258882	-0.18607	0.168516	-0.298045	0.00628752	0.203138	-0.0475987	-0.041565	-0.0640246	-0.205677	0.0743233	0.191179	0.051371	-0.0457375	0.191015	0.0955705	-0.0827779	-0.0516596	0.0064159	-0.1776	-0.049512	-0.0846434	-0.23486	-0.0491018	-0.0247626	-0.182296	-0.171368	-0.188514	-0.0845936	-0.268991	-0.22301	-0.0681398	-0.0873286	-0.190641	-0.136611	-0.152705	-0.20079
	210	-0.16991	-0.175614	-0.351754	-0.182286	-0.0816913	0.00034097	-0.0283987	0.242938	0.178798	-0.168633	0.523912	-0.255483	0.0304685	0.119788	-0.0793691	0.00930691	-0.0574857	-0.10243	-0.0897935	0.163639	0.00665222	0.0159532	0.204652	-0.0273367	-0.0540516	0.0201874	0.0423899	-0.193131	0.0172101	-0.167921	-0.163107	-0.112779	-0.0467274	-0.119742	-0.274131	-0.186149	-0.0460874	-0.208399	-0.238656	-0.103735	-0.167026	-0.152302	-0.150367	-0.170178	-0.220248
	220	-0.169686	-0.252953	-0.247961	0.00928667	-0.0610235	0.00171529	-0.120631	0.0774624	0.393478	-0.00424824	0.14775	-0.236652	-0.159445	0.104939	-0.0772328	-0.177514	-0.0737371	-0.201147	-0.0709635	0.0856855	-0.0491473	-0.166	0.106528	-0.059055	-0.0361184	-0.0719475	0.204143	-0.26689	-0.0486614	0.0309526	-0.14091	-0.0464693	-0.00311141	-0.159461	-0.284486	-0.190296	-0.114667	-0.314215	-0.278286	-0.104689	-0.0936213	-0.168299	-0.185871	-0.203281	-0.180673
	230	-0.137551	-0.194672	-0.284649	-0.0387715	-0.0782093	-0.0636466	-0.0749476	-0.0372626	0.254308	-0.163495	0.485076	-0.364542	-0.182196	0.188669	-0.048928	-0.0737472	-0.0658746	-0.0691739	0.190834	0.1638	0.00803731	0.0197114	0.145463	0.0319287	-0.128332	-0.0310407	0.037796	-0.220545	-0.0287145	-0.10151	-0.183655	-0.105488	0.0603468	-0.226346	-0.246962	-0.185334	-0.0492367	-0.218323	-0.163657	-0.0891664	-0.140144	-0.115641	-0.178733	-0.0382886	-0.167218
	240	-0.337595	-0.225841	-0.180481	-0.167845	-0.00776344	-0.0674321	-0.0771476	0.0113557	0.0799235	-0.255603	0.403809	-0.240862	-0.233998	0.17704	-0.0565146	-0.198252	-0.0562019	-0.0919638	0.0218765	0.172944	0.00843305	-0.113577	0.186382	-0.0541473	-0.0409338	-0.000195076	0.117844	-0.128736	-0.0556395	-0.0358407	-0.197942	-0.0318862	-0.0215306	-0.133092	-0.278505	-0.190829	-0.0606794	-0.272022	-0.251677	-0.0927817	-0.124938	-0.0555583	-0.133259	-0.0911438	-0.158368
	250	-0.206807	-0.204954	-0.234734	-0.239317	-0.0393756	-0.124816	-0.0587468	0.103277	0.267973	-0.22682	0.130532	-0.251245	-0.0504302	0.140602	-0.0763402	-0.0780971	-0.0891512	-0.173059	-0.0467902	0.0984065	0.00636012	-0.0568971	0.228932	0.0668978	-0.0731013	-0.118186	0.140779	-0.211671	-0.0782701	-0.159151	-0.203602	-0.104717	-0.12395	-0.182476	-0.297208	-0.174473	-0.0235997	-0.228952	-0.281909	-0.111286	-0.159911	-0.228355	-0.163051	-0.0936865	-0.216808
	260	-0.202308	-0.252702	-0.120156	-0.120067	0.0749134	-0.061319	-0.115557	0.0577128	0.295578	-0.185468	0.146371	-0.148034	-0.177776	0.193587	-0.00828918	-0.245647	-0.100219	-0.176264	-0.120648	0.139548	-0.0769716	-0.0188038	0.25915	0.0128977	-0.138456	-0.0729406	0.0897708	-0.224374	-0.0745649	-0.102555	-0.166267	-0.159968	0.0590203	-0.149582	-0.289524	-0.196633	-0.0314365	-0.2603	-0.224847	-0.0264047	-0.159346	-0.110818	-0.122652	-0.143759	-0.233349
	270	-0.23748	-0.274988	-0.277892	-0.0765367	-0.174157	0.0143138	-0.0140822	0.0818806	0.142557	-0.217471	0.198611	-0.489562	-0.204049	0.24804	-0.015401	-0.226401	-0.00834098	-0.119496	0.0242967	0.1543	-0.0941393	0.117463	0.333836	0.161101	-0.105057	-0.117241	0.055757	-0.265921	-0.00330229	-0.100426	-0.134572	-0.0697751	0.0680811	-0.161904	-0.323292	-0.187484	0.0123457	-0.193121	-0.214253	-0.0851143	-0.154275	-0.185002	-0.124761	-0.377793	-0.225755
	280	-0.324554	-0.261612	-0.270236	-0.260769	-0.00689293	-0.0335056	-0.117201	0.147213	0.108742	-0.244489	0.346888	-0.397479	-0.268673	0.122967	-0.110437	-0.294951	-0.0878035	-0.22512	-0.0460973	0.0365293	-0.0437388	0.12411	0.0628952	-0.0214927	-0.0969436	0.0250406	0.199204	-0.248234	-0.0523219	-0.10296	-0.201128	-0.05134	0.0579188	-0.179813	-0.303909	-0.18337	-0.00832381	-0.266777	-0.22293	-0.0858602	-0.208768	-0.0339173	-0.0879965	-0.194683	-0.165604
	290	-0.428043	-0.369734	-0.199064	-0.173634	0.0285846	-0.0721779	-0.196929	-0.112015	0.00878915	-0.313837	0.227793	-0.495614	-0.0578523	0.0939474	-0.0987201	-0.0220407	-0.0803955	-0.1932	0.0621749	-0.0917165	-0.0251767	0.0117987	0.172229	0.118468	-0.180025	-0.0431945	0.0258881	-0.244399	-0.0498077	-0.14702	-0.203115	-0.091248	0.119801	-0.218318	-0.219813	-0.275188	-0.0312924	-0.252336	-0.191079	-0.0475881	-0.10281	-0.204041	-0.12429	-0.204227	-0.1495
	300	-0.656914	-0.396487	-0.326287	-0.433884	-0.207527	-0.297058	-0.348315	-0.405188	-0.141056	-0.433001	-0.498032	-0.462365	-0.137451	0.0478364	-0.15645	-0.03547	0.128551	-0.249376	0.118095	-0.0430444	0.0218034	0.181633	0.0667711	-0.0541736	-0.0597774	-0.000407886	0.166295	-0.125688	-0.0580393	-0.133862	-0.20978	-0.156152	0.116891	-0.0583189	-0.242025	-0.100423	-0.0288919	-0.216524	-0.130699	-0.105319	-0.215373	-0.034656	-0.0310706	-0.190009	-0.118154
	310	-0.499573	-0.505637	-0.586751	-0.351228	-0.365681	-0.494633	-0.512738	-0.343603	-0.46884	-0.647845	-0.130594	-0.277427	0.109984	0.0208138	-0.15438	-0.0209153	-0.23082	-0.25361	-0.0420068	-0.162859	-0.24992	-0.178284	-0.0881342	-0.196312	-0.32084	-0.358496	-0.142816	-0.205251	0.0240173	-0.109466	-0.232894	-0.240602	0.270709	-0.0759653	-0.23469	-0.0995554	-0.027861	-0.21125	-0.121117	-0.0984847	-0.258917	-0.0781553	-0.12954	-0.167388	-0.169322
	320	-0.574955	-0.569079	-0.707122	-0.341174	-0.458317	-0.585223	-0.604651	-0.522002	-0.501893	-0.534509	-0.414874	-0.551524	-0.286011	-0.204837	-0.308722	-0.319748	-0.340648	-0.502419	-0.184646	-0.241343	-0.191737	-0.192397	-0.0764934	-0.336214	-0.405948	-0.419537	-0.249633	-0.276809	-0.155785	-0.292659	-0.318668	-0.390897	0.0608694	-0.211967	-0.310907	-0.218326	-0.18036	-0.239968	-0.272742	-0.285806	-0.386064	-0.0900296	-0.139481	-0.254175	-0.220832
	330	-0.700132	-0.579114	-0.761446	-0.580252	-0.490482	-0.68112	-0.653286	-0.549961	-0.497524	-0.746815	-0.293129	-0.724224	-0.469437	-0.408396	-0.510777	-0.328815	-0.399322	-0.604506	-0.536758	-0.395757	-0.438104	-0.517966	-0.148472	-0.439869	-0.568332	-0.527225	-0.363315	-0.541784	-0.339972	-0.546415	-0.5383	-0.540985	-0.212179	-0.423627	-0.565719	-0.409174	-0.372301	-0.529016	-0.425135	-0.374785	-0.563839	-0.412542	-0.370992	-0.454913	-0.422052
	340	-0.684422	-0.644507	-0.696434	-0.497052	-0.571062	-0.690354	-0.683465	-0.447839	-0.544574	-0.732407	-0.608976	-0.762306	-0.517173	-0.349976	-0.474848	-0.513461	-0.463291	-0.706735	-0.512737	-0.380233	-0.488175	-0.609135	-0.321908	-0.573802	-0.515568	-0.556208	-0.523427	-0.631156	-0.489281	-0.548842	-0.60574	-0.608387	-0.339594	-0.53206	-0.642714	-0.530657	-0.43919	-0.518922	-0.616202	-0.497707	-0.590477	-0.480964	-0.560778	-0.549359	-0.6017
	350	-0.707449	-0.683811	-0.834982	-0.561258	-0.605488	-0.670696	-0.734567	-0.59995	-0.540334	-0.792341	-0.469564	-0.718728	-0.478053	-0.531051	-0.66509	-0.531936	-0.621873	-0.719141	-0.613872	-0.481846	-0.533515	-0.651076	-0.570252	-0.620264	-0.662779	-0.664671	-0.639354	-0.695474	-0.518411	-0.631322	-0.644008	-0.653399	-0.379415	-0.59837	-0.697902	-0.627508	-0.526328	-0.632948	-0.640693	-0.520548	-0.654343	-0.529803	-0.561286	-0.552452	-0.617176
	360	-0.718321	-0.712918	-0.857353	-0.653218	-0.556915	-0.68979	-0.686095	-0.665202	-0.540469	-0.774848	-0.522254	-0.668422	-0.417069	-0.519693	-0.605481	-0.599613	-0.524883	-0.744474	-0.573868	-0.440678	-0.572854	-0.650564	-0.424887	-0.577941	-0.691637	-0.692827	-0.532995	-0.695386	-0.572085	-0.636081	-0.647017	-0.607843	-0.435163	-0.635383	-0.710468	-0.65287	-0.529483	-0.646343	-0.66715	-0.56554	-0.677206	-0.608143	-0.606449	-0.601571	-0.664605
	370	-0.722763	-0.691443	-0.70557	-0.565176	-0.551352	-0.638989	-0.68452	-0.493219	-0.499686	-0.723007	-0.475468	-0.799575	-0.510968	-0.547721	-0.63501	-0.596667	-0.534739	-0.648619	-0.56824	-0.467767	-0.532375	-0.625471	-0.43408	-0.599239	-0.712267	-0.595714	-0.706578	-0.72965	-0.583368	-0.688592	-0.666252	-0.71263	-0.531102	-0.636087	-0.710039	-0.642536	-0.593462	-0.676398	-0.712878	-0.578447	-0.646301	-0.685977	-0.650965	-0.672109	-0.662526
	380	-0.740652	-0.667843	-0.688077	-0.521208	-0.496778	-0.630621	-0.726662	-0.56512	-0.567741	-0.67113	-0.466464	-0.70473	-0.650605	-0.574662	-0.640128	-0.612549	-0.539237	-0.704997	-0.655974	-0.487232	-0.629926	-0.676769	-0.470008	-0.64082	-0.62161	-0.64206	-0.662289	-0.790953	-0.589418	-0.665764	-0.682319	-0.664612	-0.511228	-0.667509	-0.73489	-0.63013	-0.582703	-0.70482	-0.659811	-0.594053	-0.645995	-0.633912	-0.603357	-0.657069	-0.655257
	390	-0.723921	-0.700057	-0.772707	-0.604475	-0.562986	-0.580025	-0.726333	-0.523845	-0.580886	-0.743692	-0.558037	-0.92997	-0.606191	-0.49854	-0.681868	-0.531202	-0.464981	-0.668003	-0.662019	-0.461998	-0.513003	-0.599522	-0.435594	-0.569536	-0.604822	-0.613236	-0.579391	-0.753229	-0.604671	-0.667832	-0.699673	-0.595615	-0.466896	-0.666568	-0.736643	-0.671476	-0.629956	-0.664962	-0.706608	-0.556659	-0.670725	-0.621793	-0.611482	-0.631006	-0.701985
	400	-0.746562	-0.679323	-0.73395	-0.657407	-0.491632	-0.586003	-0.694784	-0.438849	-0.578801	-0.673576	-0.418253	-0.899375	-0.656904	-0.439046	-0.719886	-0.627243	-0.555496	-0.699698	-0.615666	-0.403436	-0.607425	-0.651165	-0.359336	-0.590997	-0.700741	-0.668826	-0.62609	-0.783411	-0.598991	-0.64093	-0.675873	-0.672638	-0.423891	-0.679375	-0.776764	-0.700625	-0.624927	-0.641198	-0.645264	-0.577455	-0.685527	-0.640474	-0.606974	-0.618052	-0.674584
	410	-0.698759	-0.672632	-0.605342	-0.685754	-0.493296	-0.615121	-0.669565	-0.437891	-0.573752	-0.693274	-0.437144	-0.782179	-0.644708	-0.491312	-0.7121	-0.621919	-0.463235	-0.723375	-0.577398	-0.464197	-0.59918	-0.61752	-0.457753	-0.635655	-0.7158	-0.638785	-0.642756	-0.740026	-0.602972	-0.670596	-0.720253	-0.755061	-0.507023	-0.721962	-0.770565	-0.717823	-0.609739	-0.722668	-0.716933	-0.602643	-0.709978	-0.586056	-0.610232	-0.63958	-0.714162
	420	-0.770089	-0.667852	-0.689637	-0.585893	-0.632917	-0.668347	-0.659528	-0.553015	-0.527984	-0.721363	-0.563802	-0.90923	-0.58682	-0.567312	-0.657409	-0.614067	-0.41901	-0.693418	-0.682482	-0.403933	-0.587789	-0.78214	-0.397729	-0.591039	-0.660305	-0.658789	-0.60882	-0.82789	-0.646552	-0.6809	-0.723117	-0.711286	-0.548524	-0.738999	-0.807195	-0.72467	-0.64806	-0.703353	-0.73762	-0.619927	-0.672557	-0.611505	-0.639555	-0.655155	-0.752384
	430	-0.726014	-0.714631	-0.781899	-0.681985	-0.54395	-0.678907	-0.661654	-0.480782	-0.547096	-0.761311	-0.459103	-0.777238	-0.63075	-0.580939	-0.622619	-0.673234	-0.509118	-0.642398	-0.610408	-0.418053	-0.567907	-0.606936	-0.408972	-0.57397	-0.678748	-0.629315	-0.683151	-0.790189	-0.660395	-0.645537	-0.685512	-0.758533	-0.533208	-0.679093	-0.785834	-0.713213	-0.652001	-0.747474	-0.738748	-0.61402	-0.683785	-0.701719	-0.685793	-0.685582	-0.705284
	440	-0.743564	-0.689224	-0.600145	-0.582883	-0.458798	-0.607839	-0.691087	-0.451489	-0.46041	-0.741075	-0.412364	-0.796827	-0.615988	-0.544216	-0.672278	-0.732755	-0.592425	-0.74801	-0.547027	-0.502669	-0.625271	-0.662184	-0.388425	-0.625303	-0.68409	-0.592321	-0.62723	-0.796526	-0.699236	-0.789445	-0.746333	-0.757014	-0.575417	-0.718976	-0.815196	-0.743041	-0.68085	-0.775927	-0.734827	-0.679821	-0.734568	-0.745088	-0.64389	-0.72132	-0.729224
	450	-0.788459	-0.670977	-0.732199	-0.621226	-0.492393	-0.634974	-0.699813	-0.551688	-0.547744	-0.624598	-0.63309	-0.940407	-0.594147	-0.483092	-0.6211	-0.690103	-0.543838	-0.667814	-0.747343	-0.446958	-0.621116	-0.702923	-0.384046	-0.600349	-0.696636	-0.626252	-0.673083	-0.780022	-0.68596	-0.769668	-0.761472	-0.720965	-0.595774	-0.751726	-0.793619	-0.717675	-0.697806	-0.753966	-0.73999	-0.659998	-0.737611	-0.762954	-0.658463	-0.760772	-0.732797
	460	-0.739398	-0.738455	-0.634605	-0.62577	-0.608746	-0.563753	-0.648128	-0.459637	-0.63135	-0.699955	-0.470199	-0.84429	-0.644282	-0.543713	-0.727245	-0.755769	-0.518129	-0.652723	-0.732461	-0.500229	-0.518892	-0.75518	-0.398271	-0.575406	-0.70464	-0.667254	-0.654707	-0.808201	-0.710117	-0.75234	-0.792427	-0.768019	-0.585725	-0.774752	-0.83237	-0.703359	-0.71097	-0.73973	-0.729283	-0.70518	-0.705193	-0.749216	-0.701267	-0.742895	-0.754253
	470	-0.717248	-0.694062	-0.683374	-0.61076	-0.533268	-0.650467	-0.663382	-0.546194	-0.627064	-0.707904	-0.50155	-0.860142	-0.581442	-0.535412	-0.683017	-0.756478	-0.452677	-0.691112	-0.685728	-0.470618	-0.487072	-0.652303	-0.438583	-0.530722	-0.679865	-0.656034	-0.569055	-0.790865	-0.730067	-0.73535	-0.813153	-0.804122	-0.555575	-0.750889	-0.840986	-0.753833	-0.698963	-0.795468	-0.743605	-0.652901	-0.731326	-0.707026	-0.68	-0.661666	-0.712131
	480	-0.7812	-0.759172	-0.760642	-0.612756	-0.639268	-0.649145	-0.643767	-0.50793	-0.676675	-0.750429	-0.446705	-0.782517	-0.581821	-0.557775	-0.689065	-0.829415	-0.457685	-0.715712	-0.755884	-0.394144	-0.589993	-0.64053	-0.406532	-0.570809	-0.655576	-0.630999	-0.57314	-0.812206	-0.73535	-0.726686	-0.771521	-0.777979	-0.607826	-0.787824	-0.858048	-0.758837	-0.67308	-0.715335	-0.749908	-0.678049	-0.733972	-0.718765	-0.639844	-0.733352	-0.764702
	490	-0.702897	-0.659789	-0.675384	-0.634908	-0.593454	-0.587822	-0.668729	-0.591838	-0.699905	-0.712792	-0.448131	-0.877714	-0.658086	-0.50017	-0.718937	-0.715418	-0.463777	-0.711915	-0.725039	-0.461366	-0.599567	-0.730011	-0.352295	-0.587999	-0.652049	-0.641126	-0.486754	-0.82695	-0.732334	-0.713319	-0.771741	-0.73568	-0.622965	-0.788108	-0.834024	-0.766228	-0.680607	-0.809919	-0.79345	-0.666977	-0.702113	-0.761004	-0.694847	-0.683311	-0.764114
	500	-0.772797	-0.734823	-0.745044	-0.632921	-0.58142	-0.631275	-0.729952	-0.584206	-0.6258	-0.712875	-0.6875	-0.797585	-0.667565	-0.501963	-0.707533	-0.586728	-0.426841	-0.774017	-0.679549	-0.461501	-0.604306	-0.68288	-0.45207	-0.628785	-0.664617	-0.647876	-0.742172	-0.794606	-0.722917	-0.675939	-0.783625	-0.741244	-0.565545	-0.766389	-0.852525	-0.739161	-0.683835	-0.744449	-0.769521	-0.707704	-0.725184	-0.744387	-0.729524	-0.772966	-0.792789
	510	-0.774008	-0.726411	-0.767916	-0.588327	-0.594292	-0.621627	-0.700252	-0.512576	-0.634352	-0.671551	-0.365934	-0.735095	-0.75507	-0.500876	-0.676437	-0.685247	-0.546142	-0.705411	-0.727677	-0.43429	-0.658862	-0.639379	-0.383426	-0.594747	-0.63474	-0.65286	-0.614795	-0.813086	-0.730812	-0.702408	-0.791224	-0.736969	-0.536481	-0.784664	-0.868912	-0.740348	-0.680653	-0.78071	-0.776173	-0.694518	-0.709857	-0.735327	-0.712902	-0.754454	-0.779431
	520	-0.814279	-0.765222	-0.849809	-0.603494	-0.596509	-0.658045	-0.679277	-0.563246	-0.616036	-0.7571	-0.359565	-0.682528	-0.712452	-0.564622	-0.682637	-0.657174	-0.49514	-0.769203	-0.597984	-0.486042	-0.613587	-0.714761	-0.356373	-0.598566	-0.64401	-0.630615	-0.583813	-0.821547	-0.75916	-0.806902	-0.779902	-0.766854	-0.57114	-0.793949	-0.823243	-0.753708	-0.674209	-0.790178	-0.779498	-0.688006	-0.71365	-0.685211	-0.708867	-0.739453	-0.795496
	530	-0.72722	-0.679112	-0.79624	-0.628484	-0.645789	-0.702469	-0.714897	-0.600871	-0.683899	-0.800587	-0.566328	-0.829737	-0.711353	-0.589457	-0.734661	-0.625207	-0.497133	-0.70314	-0.677176	-0.495146	-0.630811	-0.75279	-0.413089	-0.656259	-0.645367	-0.670901	-0.710188	-0.858176	-0.722776	-0.711229	-0.79053	-0.73561	-0.678287	-0.750482	-0.833393	-0.74659	-0.741647	-0.826405	-0.794503	-0.67236	-0.67833	-0.707216	-0.710726	-0.734608	-0.781239
	540	-0.746324	-0.751204	-0.732127	-0.623848	-0.545921	-0.640875	-0.701697	-0.648119	-0.650121	-0.755089	-0.39104	-0.848947	-0.811776	-0.485497	-0.648265	-0.59936	-0.534827	-0.714647	-0.63815	-0.451362	-0.559823	-0.608432	-0.313308	-0.648553	-0.629271	-0.657145	-0.591584	-0.811523	-0.739246	-0.764105	-0.777279	-0.789306	-0.585829	-0.757022	-0.855049	-0.742216	-0.692676	-0.76138	-0.794344	-0.663711	-0.734911	-0.687477	-0.77361	-0.733181	-0.777136
	550	-0.741209	-0.691156	-0.76525	-0.686645	-0.594051	-0.67961	-0.718113	-0.66476	-0.716495	-0.770146	-0.519201	-0.798221	-0.695221	-0.574485	-0.712727	-0.576978	-0.445341	-0.687032	-0.744941	-0.500202	-0.593404	-0.748827	-0.319644	-0.619927	-0.628138	-0.694966	-0.643809	-0.785699	-0.73307	-0.746772	-0.818097	-0.761929	-0.55453	-0.765648	-0.845026	-0.736486	-0.693531	-0.799079	-0.733003	-0.67949	-0.735752	-0.649931	-0.725619	-0.790866	-0.780222
	560	-0.766195	-0.745769	-0.812125	-0.677771	-0.559198	-0.756999	-0.702537	-0.580569	-0.636187	-0.802885	-0.434726	-0.807535	-0.763414	-0.474139	-0.703583	-0.612334	-0.514684	-0.733239	-0.697202	-0.47361	-0.599746	-0.701147	-0.326436	-0.687588	-0.612827	-0.621783	-0.610297	-0.835422	-0.732303	-0.826409	-0.73582	-0.732606	-0.598765	-0.759859	-0.863475	-0.725923	-0.675319	-0.778867	-0.796969	-0.670124	-0.702403	-0.720503	-0.728598	-0.723507	-0.770625
	570	-0.720923	-0.698636	-0.757666	-0.627486	-0.50401	-0.647026	-0.664378	-0.615496	-0.704242	-0.753607	-0.657931	-0.840134	-0.730086	-0.535154	-0.697326	-0.590648	-0.500052	-0.677074	-0.654806	-0.490056	-0.640987	-0.658336	-0.346338	-0.674022	-0.670698	-0.673774	-0.611885	-0.818422	-0.742387	-0.766909	-0.791445	-0.725402	-0.505551	-0.769095	-0.881391	-0.759452	-0.70907	-0.793805	-0.727455	-0.679875	-0.73016	-0.726022	-0.723756	-0.628921	-0.757599
	580	-0.729479	-0.734285	-0.801159	-0.637383	-0.652556	-0.671976	-0.714038	-0.706981	-0.694606	-0.830293	-0.431968	-0.858559	-0.722746	-0.534013	-0.701257	-0.564965	-0.520601	-0.698149	-0.730003	-0.55625	-0.590502	-0.771926	-0.361652	-0.641504	-0.618954	-0.662389	-0.523211	-0.817652	-0.782816	-0.82369	-0.796259	-0.738568	-0.559941	-0.77205	-0.853836	-0.75798	-0.698005	-0.803958	-0.79725	-0.710468	-0.737143	-0.728271	-0.722192	-0.665256	-0.794496
	590	-0.775642	-0.761468	-0.776822	-0.753128	-0.668324	-0.724781	-0.763239	-0.697199	-0.717131	-0.771702	-0.629107	-0.816538	-0.609063	-0.511134	-0.774986	-0.648753	-0.460165	-0.7315	-0.689866	-0.480623	-0.610431	-0.663386	-0.492884	-0.614336	-0.659303	-0.689865	-0.58712	-0.808949	-0.743262	-0.7899	-0.763238	-0.772451	-0.562964	-0.772431	-0.847695	-0.727571	-0.700191	-0.79396	-0.733557	-0.68778	-0.736046	-0.638697	-0.724231	-0.706785	-0.78574
	600	-0.793135	-0.650875	-0.773368	-0.658669	-0.589167	-0.736266	-0.767473	-0.67426	-0.716322	-0.794764	-0.485526	-0.934085	-0.848757	-0.54196	-0.835109	-0.718162	-0.57477	-0.801277	-0.651257	-0.577597	-0.664412	-0.818073	-0.481387	-0.693679	-0.718182	-0.707847	-0.62919	-0.857604	-0.757275	-0.756251	-0.778584	-0.775712	-0.570851	-0.746081	-0.843031	-0.764186	-0.712912	-0.75904	-0.775934	-0.674887	-0.703187	-0.71141	-0.748868	-0.778439	-0.820811
Figure 5e	GZnP3 Soma 30s	GZnP3-TRPML1 Soma 30s	GZnP3-Rab7a Soma 30s	synaptophysin-GZnP3 30 sec	GZnP3 Soma 290s	GZnP3-TRPML1 Soma 290 s	GZnP3-Rab7a Soma 290s
	0.030831	0.163184	0.0548471	-0.250681	0.166376	0.159057	0.07089
	0.0553708	0.158592	0.0963459	-0.167259	0.223714	0.16497	0.0494166
	0.0300627	0.141837	-0.0167612	-0.458831	0.14285	0.184379	0.0410305
	0.0373295	0.217906	-0.00224603	-0.0689614	0.278456	0.0834564	0.0592108
	0.0389822	0.184584	0.0442486	-0.0627362	0.0607396	0.0226813	0.118341
	0.0650469	0.224311	0.204745	0.0252364	0.0474673	0.0894614	0.144464
	0.0623997	0.222069	0.11562	-0.304346	0.111847	0.161582	0.153016
	0.0801866	0.128641	0.111036	-0.310201	0.190113	0.0852293	-0.0324406
	0.041821	0.214079	0.0539965	0.274725	0.118438	0.179337	0.0381215
	0.0138895	-0.00551553	0.0619324	0.0291563	0.0131756	-0.349624	-0.0308112
		-0.0176544	0.0386082	0.205216		-0.284629	0.149033
		0.0843846	-0.0220768	-0.108798		-0.123011	-0.0219408
		0.0164797	0.0285459	-0.0769946		-0.278447	0.0664122
		-0.000363316	0.0685554	-0.00958721		-0.180511	0.130606
		-0.104083	0.138694	0.0428021		-0.176259	0.0879863
		-0.00229048	0.168645	-0.00740169		-0.223148	0.0869928
		0.0169217	0.0281541	-0.00999561		0.0900613	-0.00999364
		0.0839701	0.0170524	-0.250945		0.0518207	-0.115966
		-0.130582	0.133052	-0.171779		0.0602859	-0.146109
		-0.0318488	-0.101018	0.0266445		0.156567	-0.0548659
		-0.0277778	0.0335545	-0.150179		0.00304016	0.0485098
		0.031746	-0.0272398	0.238305		0.0571316	-0.248743
		-0.0734024	0.128829	-0.120174		0.044472	-0.0876993
		-0.0849694	0.0622085	-0.170379		-0.0224691	-0.0950252
		0.0476443	0.194842	-0.103174		0.158465	0.151798
		-0.0115437	0.070472	-0.168379		0.046987	0.241659
		-0.0811348	0.181507	-0.132857		0.158358	0.0572091
		-0.0105449	0.0736396	0.0788826		-0.0298848	0.126515
		0.0120563	0.164847	0.0626747		0.121986	0.149838
		-0.0556289	0.147595	-0.00466433		0.13157	0.027829
		0.112983	0.145711	-0.0323841		0.150584	0.195597
		-0.122718	0.0918534	-0.0246331		0.187088	0.266237
		0.0544827	0.278802	-0.0211702		0.367782	0.154633
		-0.147792	-0.0227765	0.00500091		0.324115	-0.0382429
		-0.0092025	0.0276852	0.0570754		0.164188	0.0191494
		-0.0615755	0.0186142	-0.137419		0.147919	-0.0147578
		-0.128343	0.0346057	-0.0294063		0.0370006	-0.090828
		0.0519912	0.0743193	0.0300646		0.0467387	0.00561904
		-0.0959397	0.051441	0.00066679		0.0078026	-0.0503125
		-0.00381585	-0.05435	-0.00333867		0.187691	0.00215517
		0.0520203	0.019173	-0.0487706		0.116335	0.152882
		-0.055617	0.0319226	-0.000208226		0.117514	-0.0215775
		0.00448993	0.334493	-0.0112243		0.15943	0.0372754
		0.0634934	0.0708193	-0.0284845		0.118141	0.240253
		-0.0831967	0.165218	0.0559504		-0.0304463	0.0499407
		0.0224278	0.104591			0.173234	0.0491011
		0.0277174	-0.0527907			0.124793	-0.00948464
		-0.0705786	0.0657421			0.0633488	0.0228933
			0.164241				0.141393
			0.0976858				0.0202098
			0.128673				0.17693
			0.1186				0.17438
			0.0639713				-0.0739876
			0.070995				-0.0753352
			0.095678				0.206511
			0.105378				0.210115
			0.0397062				0.237502
			0.2065				0.0539475
			0.107538				-0.0409186
			0.0907835				-0.023653
			0.0886139				0.0197042
			0.101463				-0.0797607
Figure 5f	Time (sec)	pre-GPN GZnP3 Trace 1	pre-GPN GZnP3 Trace 2	pre-GPN GZnP3 Trace 3	pre-GPN GZnP3 Trace 4	pre-GPN GZnP3 Trace 5	pre-GPN GZnP3 Trace 6	pre-GPN GZnP3-TRPML1 Trace 1	pre-GPN GZnP3-TRPML1 Trace 2	pre-GPN GZnP3-TRPML1 Trace 3	pre-GPN GZnP3-TRPML1 Trace 4	pre-GPN GZnP3-TRPML1 Trace 5	pre-GPN GZnP3-TRPML1 Trace 6	pre-GPN GZnP3-TRPML1 Trace 7	pre-GPN GZnP3-TRPML1 Trace 8	pre-GPN GZnP3-TRPML1 Trace 9	pre-GPN GZnP3-TRPML1 Trace 10	pre-GPN GZnP3-TRPML1 Trace 11	pre-GPN GZnP3-TRPML1 Trace 12	pre-GPN GZnP3-TRPML1 Trace 13	pre-GPN GZnP3-TRPML1 Trace 14	pre-GPN GZnP3-TRPML1 Trace 15	pre-GPN GZnP3-TRPML1 Trace 16	pre-GPN GZnP3-TRPML1 Trace 17	pre-GPN GZnP3-TRPML1 Trace 18	pre-GPN GZnP3-TRPML1 Trace 19	pre-GPN GZnP3-TRPML1 Trace 20	pre-GPN GZnP3-TRPML1 Trace 21	pre-GPN GZnP3-TRPML1 Trace 22	pre-GPN GZnP3-TRPML1 Trace 23	pre-GPN GZnP3-TRPML1 Trace 24	pre-GPN GZnP3-TRPML1 Trace 25	pre-GPN GZnP3-TRPML1 Trace 26	pre-GPN GZnP3-TRPML1 Trace 27	pre-GPN GZnP3-TRPML1 Trace 28	pre-GPN GZnP3-TRPML1 Trace 29	pre-GPN GZnP3-TRPML1 Trace 30	pre-GPN GZnP3-Rab7a Trace 1	pre-GPN GZnP3-Rab7a Trace 2	pre-GPN GZnP3-Rab7a Trace 3	pre-GPN GZnP3-Rab7a Trace 4	pre-GPN GZnP3-Rab7a Trace 5	pre-GPN GZnP3-Rab7a Trace 6	pre-GPN GZnP3-Rab7a Trace 7	pre-GPN GZnP3-Rab7a Trace 8	pre-GPN GZnP3-Rab7a Trace 9	pre-GPN GZnP3-Rab7a Trace 10	pre-GPN GZnP3-Rab7a Trace 11	pre-GPN GZnP3-Rab7a Trace 12
	-300	-0.056623	-0.0252831	-0.0036853	-0.00344376	0.0149549	0.0021744	-0.0341316	-0.0494114	-0.0501946	-0.00691281	-0.0450993	-0.054926	-0.0255976	-0.0304646	0.00885507	0.0598085	0.115955	-0.03506	0.0869918	0.0328539	-0.121082	0.19775	0.0999549	0.147811	0.0292063	0.0193704	-0.038567	0.0375051	-0.0172638	0.0141392	0.00662523	0.0412156	0.201223	-0.0116749	-0.109873	0.0411377	-0.000343894	0.114392	-0.0226672	0.0223	0.0421605	0.0329687	0.0213631	0.0459242	0.0336655	0.0127804	-0.0426051	-0.0661767
	-290	-0.0634591	-0.00602351	0.0345021	-0.0260742	0.040689	-0.00215895	-0.0302982	-0.0146726	-0.0658407	-0.0183127	-0.0468494	-0.0662777	-0.0337549	0.0453391	0.00357268	0.0601234	0.123162	-0.0940704	0.0610752	0.0220624	-0.13175	0.165572	0.136521	0.172282	0.0125129	0.0355783	-0.091385	0.0266035	0.028474	-0.0897316	-0.0302183	0.0143188	0.115546	0.0513939	-0.0920094	0.027703	-0.0260079	0.0659793	-0.0450463	0.0424671	0.0319199	0.0691472	0.0669449	0.0651096	0.0819859	-0.00291503	-0.0458891	-0.0749011
	-280	-0.058012	-0.0304011	-0.019636	-0.0035229	0.0391035	-0.0229142	-0.0467051	0.0168524	-0.0178153	0.00189286	-0.0515355	-0.0522045	-0.0221904	0.031339	0.00993655	0.0549363	0.0982132	-0.0347648	0.0890537	0.0324995	-0.104406	0.189898	0.129397	0.120603	0.114267	0.0416057	-0.0957948	0.0875195	0.0653986	-0.0522909	0.174885	0.232491	0.241039	0.0108661	0.0266594	-0.0195977	0.0039223	0.0653674	-0.0669758	0.0129264	-0.0322235	0.0591364	0.0185115	0.0405814	0.0613721	-0.00745552	-0.0598152	-0.0956014
	-270	-0.0462703	-0.0207652	0.0475057	-0.017484	0.0543069	-0.000930782	-0.0236073	-0.0115465	-0.0566173	-0.00896594	-0.0735773	-0.0498517	-0.0253167	0.024905	0.0424593	0.0334831	0.108117	-0.0149539	0.0810215	0.017994	-0.0771267	0.161099	0.112768	0.0984533	0.188622	0.0286419	-0.0756227	0.105642	0.0833876	-0.157366	0.00989866	-0.0686197	0.0783674	0.0223649	-0.104257	0.05106	-0.037595	0.02712	-0.0434896	-0.0243631	0.0158227	0.0354907	0.021864	0.0745393	0.0659946	0.0269537	-0.0310243	-0.0691112
	-260	-0.0510516	-0.0157426	0.0294654	-0.0216551	0.0326035	-0.00461915	-0.0336088	-0.0340328	-0.0419754	-0.00161959	-0.0352252	-0.0564622	-0.0312385	0.0325396	-0.000210751	0.0157129	0.111865	-0.0363182	0.0677668	0.0252317	-0.0796445	0.135123	0.0590799	0.0667461	0.178008	0.0540178	-0.0572553	0.0709946	0.030625	-0.0653407	-0.0490232	0.00116441	0.163574	0.0700673	-0.112576	0.0395151	0.00411811	0.0515774	-0.0785305	0.0276514	0.00158584	-0.0103231	0.0408612	0.0290726	0.0410618	-0.0295893	-0.0756423	-0.0901032
	-250	-0.0450083	-0.0174144	0.0476364	-0.0190412	0.0195419	0.0127297	-0.0234683	-0.020328	-0.0248263	-0.0172076	-0.0327921	-0.0270421	-0.0471974	-0.00419172	0.0258039	-0.0188669	0.0563962	-0.0336885	0.0831731	0.00397343	-0.0363457	0.116955	0.0815586	0.0490723	0.0104156	0.00724981	-0.0203722	0.0964351	0.0718425	-0.0109455	0.0128761	-0.222264	0.148446	-0.0622313	-0.0301168	0.0596509	0.00162834	0.0755387	-0.0195804	0.000375236	0.00694147	0.0279996	0.0298275	0.016183	0.038578	-0.020511	-0.0350694	-0.0578766
	-240	-0.0558815	-0.00928991	0.0247807	-0.0176701	0.00662097	0.0529658	0.0092355	0.0418342	-0.0132056	0.0118195	-0.0134838	-0.02739	-0.023072	0.0296061	0.0081008	-0.000306968	0.0807165	-0.0116455	0.0670301	0.0421809	-0.0365153	0.126843	0.0786192	0.0491433	-0.0552737	-0.00373931	-0.0448954	0.0674672	0.00463708	-0.161093	-0.146408	-0.0445705	0.143927	-0.0127748	-0.00892425	-0.0225436	-0.0200154	0.00180311	-0.0509926	0.00225728	0.0194816	0.0274787	0.00768862	0.0152124	0.0484497	-0.0213541	-0.0296201	-0.0502003
	-230	-0.0478171	-0.024689	-0.0329576	0.0139483	0.0148801	0.0129228	-0.0635019	0.0352082	-0.0340575	0.0066259	-0.0414316	-0.0416299	-0.0104662	-0.0045298	0.0206062	-0.00542508	0.0797724	0.00601795	0.0443547	0.0352155	-0.040041	0.0927308	0.0527702	0.0673737	-0.0311548	0.0189818	-0.0115525	0.0570692	0.0251705	-0.0921799	0.106604	-0.0138	0.268219	0.0403912	-0.00119797	0.0143816	-0.0469934	0.0548408	-0.0283615	-0.0088544	-0.0145567	0.0217208	-0.00862035	-0.0171936	0.0202707	0.0052087	-0.0169118	-0.0814538
	-220	-0.048316	-0.0189524	0.0112774	0.00929602	0.00320164	0.00585118	-0.0506897	0.0305852	-0.0404979	-0.00803565	-0.0441466	-0.0625099	-0.0424024	-0.0114696	-0.00215944	-0.012832	0.0626701	0.0300482	0.055959	0.0279239	-0.0293853	0.0315256	0.0417911	0.0517564	-0.0598013	-0.0545569	-0.107999	0.0784097	-0.012046	-0.0611035	-0.0304534	0.119894	0.171456	-0.00650602	-0.139477	-0.0714792	-0.00520152	0.0362934	-0.0559567	0.00138368	-0.00341362	0.0506345	0.0172208	0.0479198	0.0185922	-0.00160954	-0.0416191	-0.0845723
	-210	-0.0449489	-0.0108583	0.0275063	0.0103013	0.00611962	-0.00795993	-0.0415883	-0.0124056	-0.0605266	0.0137158	-0.0450991	-0.0376114	-0.000583451	-0.0305783	-0.0108844	-0.0273946	0.0764717	-0.000904527	0.0854592	0.0407084	-0.0603799	0.0682379	0.0348508	0.0793147	-0.00379072	-0.0189786	-0.0740941	0.05802	-0.0577377	-0.112265	0.0036565	0.0722916	0.0655594	-0.0804518	-0.0729835	0.112763	-0.034088	0.0243332	-0.0670198	-0.0377218	0.000260228	0.0316305	0.0268363	0.0823516	0.0598663	-0.00546052	-0.0403637	-0.092558
	-200	-0.0415367	-0.0186229	0.0161097	-0.00144809	0.0430044	0.00416342	-0.0122604	-0.0134821	-0.069583	-0.00615144	-0.0505335	-0.0321415	-0.0387797	0.0209481	-0.0197017	-0.00723675	0.0343432	0.0119504	0.0480248	0.0408572	-0.0856574	0.0930102	0.0298458	0.0631308	-0.100507	-0.00160166	0.0181707	0.0496387	0.0411653	-0.103521	0.0327779	0.0430487	-0.0360405	0.0484932	0.00796329	0.061824	-0.0618406	0.0223092	-0.037041	-0.0297124	-0.000993085	0.0732297	-0.0261131	0.0329504	0.00886586	0.0468846	-0.0400795	-0.04515
	-190	-0.0470268	-0.0207411	0.0404247	-0.00433786	0.0846807	0.00229027	-0.0675351	-0.0441441	-0.0671642	-0.0458589	-0.0839816	-0.0404427	-0.0536117	-0.0127547	0.0350532	-0.0534726	0.0488253	0.0173618	0.00208655	0.00672426	-0.0348771	0.0347091	-0.028563	0.0406325	0.0122579	0.0303094	-0.122237	0.0140839	-0.0485895	-0.0868763	0.0801818	0.0205617	-0.00165901	0.0171133	-0.0728212	0.12744	-0.0278434	-0.0167263	-0.0319841	-0.0094604	-0.00519864	0.00930555	-0.0116636	0.0369812	0.0332634	0.0040631	-0.0107966	-0.0358687
	-180	-0.0357369	-0.00467787	0.00699583	-0.0194712	0.0329817	0.0201412	-0.00683827	-0.0128608	-0.0314428	-0.021676	-0.0156988	-0.0372019	-0.0200422	-0.00558196	0.0125442	-0.0363123	0.0448942	0.0172675	0.0442898	0.0417525	-0.0053778	0.0158084	0.000973456	0.0825165	-0.0816812	-0.0215645	-0.038812	0.0931991	0.0533557	-0.11555	0.0628656	0.0448933	0.23917	-0.0261247	-0.0795299	0.0221632	-0.0576458	-0.0523513	-0.0587817	-0.0391584	-0.0104206	-0.00897275	-0.00515953	0.0306208	-0.0305609	0.0105338	-0.017881	-0.0434972
	-170	-0.0361433	-0.0193035	-0.0101246	-0.022331	0.00452979	0.0360533	-0.0380247	-0.0196704	-0.0268915	0.00655543	-0.0728249	-0.0419126	-0.0415824	-0.00276265	0.0154907	0.0131806	0.0649508	-0.0283053	0.0228615	0.0463695	-0.0361017	0.0528491	0.0297491	0.0676958	-0.279621	-0.0138508	-0.0660647	0.0283595	0.0339623	-0.241553	-0.0376619	-0.0482309	0.111459	-0.144538	-0.0440931	0.0439825	-0.00487825	0.000666898	-0.0826192	-0.0152048	-0.012144	0.0131769	0.0216436	0.0381958	0.0116357	0.00101959	-0.028489	-0.0441967
	-160	-0.0355465	-0.0221534	0.0347804	0.00592712	0.0195485	0.0542171	-0.0253147	-0.0055595	-0.0581151	-0.0185061	-0.0349918	-0.0224151	-0.0246775	-0.00153506	-0.0329866	-0.0301899	0.0510103	0.0158468	0.000434916	0.0197982	-0.0819958	0.0571107	0.023715	0.0468534	-0.0145677	0.0120235	-0.0859572	0.0400765	0.0586196	-0.0237488	-0.0294958	0.0184288	0.0104626	-0.0960554	-0.0215661	0.0445045	-0.0578296	-0.00162387	-0.104672	-0.0432438	0.00848905	-0.0381279	0.00811136	0.0146939	0.000866233	-0.00180014	-0.0333404	-0.030276
	-150	-0.0353774	-0.0159915	0.0027654	0.00850032	0.0327904	0.0197859	-0.0375362	0.00825732	-0.0112865	-0.00380617	-0.0288134	-0.0460496	-0.0275755	-0.0624053	-0.0348989	-0.0728588	0.0136793	0.0211711	-0.0045327	0.0337595	-0.027679	-0.035022	-0.0147139	-0.0392161	-0.142793	-0.0491783	0.0184502	0.078241	0.0233176	-0.0222294	-0.0854315	-0.100503	0.0235948	-0.0384682	-0.134041	0.00895513	-0.0820278	0.00455669	-0.0489905	-0.0264492	0.0285266	0.0289278	-0.00773838	0.00569953	0.0156173	-0.0111715	-0.0251514	-0.0515294
	-140	-0.0532564	-0.0144256	0.00948866	0.0177514	0.00837792	-0.0137146	0.0101611	0.0106723	-0.0227112	-0.0062035	-0.0265721	-0.0276675	-0.0213964	-0.023253	-0.0845429	-0.0333679	0.0254281	0.0524859	0.00145537	0.0304527	0.0162694	0.0128633	0.00580339	0.0152961	-0.0795202	-0.0214266	-0.102406	0.118282	-0.0385963	-0.0491431	0.0309409	-0.0487266	0.196373	-0.000531984	-0.05809	0.036035	-0.0240578	-0.0207789	-0.105156	-0.0247412	-0.0302708	0.0103382	0.0220541	-0.0238402	0.0192363	-0.0150534	-0.00783247	-0.0413373
	-130	-0.0453279	-0.0119183	-0.00938077	-0.00110585	0.0367111	-0.00199674	-0.0312599	0.00230645	-0.0186891	0.00813796	-0.0157241	-0.0268556	-0.0244102	0.0301036	0.00466475	-0.0291088	0.042143	0.0821067	0.0327224	0.0465729	-0.0414065	0.0663105	-0.0269929	0.0405784	-0.0618278	-0.032773	-0.0525695	0.0188305	0.0269836	-0.104393	0.110801	-0.0292083	-0.0108503	-0.0385832	-0.149226	0.159145	-0.00193775	-0.0559074	-0.073324	-0.0342506	-0.0216658	-0.0370855	-0.0259609	0.00625431	-0.023149	0.0193762	-0.0438992	-0.0238
	-120	-0.0473863	-0.00812825	0.0494705	0.0106029	0.0395829	0.0242428	-0.00465196	0.00432719	-0.0139972	-0.00161413	-0.0332002	-0.0511638	-0.0231372	0.00120292	-0.00488408	-0.00701637	0.0137454	0.025067	0.0200276	0.00239608	0.00741957	0.0125878	-0.0267288	0.0217524	-0.190897	-0.0159163	-0.0273906	0.110585	0.0320478	-0.0795945	0.160128	-0.0694786	0.227589	-0.041811	-0.0342027	0.0454838	-0.0820045	-0.0163281	-0.0507531	-0.0271443	-0.00376078	0.013955	-0.010712	0.0354799	-0.0491573	0.00893702	-0.0188982	-0.0433359
	-110	-0.0306488	-0.0117685	0.00306067	0.0190177	0.00859561	0.0186311	-0.0452788	-0.0103844	-0.0205964	-0.00721017	-0.0095702	-0.0289678	-0.0314026	0.0203693	0.0149613	-0.0291484	0.0195348	0.0136183	0.00582847	0.0242943	0.00312339	0.0290327	-0.00831413	0.0162652	-0.145103	-0.0637626	-0.043422	0.028817	0.0358368	-0.0301819	-0.0297482	0.0156273	-0.0505076	-0.0501898	-0.123783	-0.0437842	-0.0385845	0.0167668	-0.0213841	-0.0173382	0.0196513	0.00113943	0.0263254	0.0342207	0.0220385	0.0125824	0.00320993	-0.0380882
	-100	-0.0286746	-0.0130542	0.00333324	-0.00192295	-0.0107308	-0.00191177	-0.0264329	-0.00534292	-0.00808181	0.0201244	-0.00303552	-0.0384121	-0.0452351	-0.0524214	0.0222741	-0.0203331	0.0390004	0.0537369	-0.0024883	0.0260274	-0.0303691	0.0320743	0.0242795	0.0116921	-0.188417	-0.0950969	0.0348887	0.0160827	0.0616373	-0.109375	0.0381756	0.000928072	0.0765432	-0.186345	-0.0673672	-0.0284112	-0.0230006	0.0021742	-0.060869	-0.019714	-0.0146287	0.0310109	0.010294	-0.00965584	0.00762643	0.0489157	-0.023739	-0.0495226
	-90	-0.0318396	-0.00932831	0.00960223	-0.0204979	0.0230953	0.00920741	-0.0245937	-0.00186017	-0.00805655	0.0113667	-0.016952	-0.0211519	-0.0249995	-0.0311037	-0.0086544	-0.0256268	0.0205556	-0.0270039	-0.0205605	0.0246582	-0.0192698	0.0451632	0.0236575	0.0116821	-0.226366	-0.0452039	0.0458685	-0.00448589	0.0147778	-0.0854084	0.0919261	-0.143615	-0.0117847	-0.0132601	-0.106357	0.0587162	0.00828794	0.0390256	-0.0533133	-0.0477077	-0.00588621	0.061248	0.0588483	-0.00858957	0.017101	-0.00270245	-0.0131875	-0.0600969
	-80	-0.0187538	-0.00592181	-0.0167741	0.0115869	0.0112563	0.00607133	-0.017307	0.0365626	0.0185719	0.0429453	0.0264569	-0.0261895	0.00387769	0.0215206	-0.00308664	0.00504093	0.022375	0.012892	-0.0321566	0.0270832	0.00960198	0.0839713	-0.0199863	-0.00326354	-0.175316	-0.0479058	-0.0245474	0.0101271	0.0666831	-0.139723	0.157351	0.0799006	0.0412209	-0.00728243	-0.0821397	0.109311	-0.0297211	-0.0246626	-0.0304712	-0.039226	-0.0341151	0.0493171	-0.011333	0.0134527	0.0024899	0.00138105	0.000309298	-0.0369284
	-70	-0.0434391	0.00236088	0.0110162	0.0167547	0.0367683	0.0002858	0.0203514	-0.0124686	0.0156369	0.0111409	0.000351436	-0.00666064	0.00643414	0.0385648	-0.0247607	0.00149808	0.00819598	0.0205706	-0.0327932	0.0300873	-0.0213138	0.0586269	0.0198658	0.00792205	-0.112241	-0.0787605	0.0150134	0.0375664	0.0357446	-0.125619	0.112202	0.0533382	0.0135962	-0.115131	-0.105586	0.0167165	-0.05535	0.0630064	-0.0305567	-0.0399101	0.00878556	0.0259669	0.0151004	0.0600173	0.0168282	0.0195302	-0.041591	-0.0314918
	-60	-0.0276858	-0.0177397	0.0204935	0.0132018	0.0727779	0.0213964	0.00936994	0.0336373	-0.000368702	0.00920329	-0.0117749	-0.0272238	-0.0325705	-0.0393492	0.0155028	0.00681114	0.027302	0.029701	-0.0280643	0.0346951	-0.033967	0.0414874	0.01202	-0.017591	-0.19998	-0.0427278	-0.0465655	0.0555125	-0.00284863	-0.0580475	-0.0236366	-0.0669019	0.0832809	-0.129351	-0.0270252	0.0228754	-0.0551524	0.00111748	-0.0524427	-0.011751	-0.0457961	0.017015	0.0371399	-0.0531706	0.00934786	-0.00277488	-0.00515101	-0.0299465
	-50	-0.0268997	-0.00178659	0.00529798	0.0100404	0.0324694	0.0618063	0.0325464	0.0202641	0.00436668	0.00123652	0.0139968	-0.00837831	0.00876691	0.0110799	0.0238602	-0.0418412	-0.0480693	-0.0181236	-0.00766464	0.0107259	0.0439116	-0.0228247	0.00734008	-0.0465654	-0.200823	-0.0753378	0.0500229	0.0527136	-0.0100363	-0.0469987	0.0825411	0.147235	-0.00790094	-0.085484	-0.0710436	0.0549528	-0.0375328	-0.0244536	-0.0277093	-0.0158645	-0.0120453	0.0280113	-0.0146195	0.0355769	0.0303577	0.0347516	-0.00116553	-0.00912511
	-40	-0.0207352	-0.000503401	-0.0181539	0.0146563	0.0506633	0.0368026	0.01439	0.0167822	0.00239096	-0.00337604	0.00208853	0.00687122	0.0184295	0.0041305	-0.023167	-0.030628	-0.0453521	0.00331687	-0.0362025	0.0172105	-0.0522009	0.000424002	-0.04838	-0.0253064	0.177059	-0.0366628	-0.0183881	0.0497154	-0.0248079	-0.060146	-0.0290692	0.0199103	-0.00349599	-0.0868715	-0.0647807	-0.0294997	-0.0150821	0.0223913	-0.00117222	-0.020668	-0.0275695	0.0774077	0.0204546	0.0385445	0.0469755	0.0390912	0.0191033	0.00521756
	-30	-0.0239784	0.00477366	-0.0119133	0.0325061	0.0196914	0.0460911	0.00288212	0.0173777	0.0247959	0.00947155	0.0142844	-0.0250908	-0.013168	0.0160884	0.0235194	-0.0230892	-0.0269509	0.0249836	-0.0260346	-0.0207056	0.0056609	-0.0292724	-0.0109758	-0.054676	-0.105729	0.0217118	0.00814335	0.0943698	0.0853144	0.00759709	0.0548649	0.0176218	-0.135962	-0.0134937	-0.0106143	0.0985509	0.0107164	0.0351782	-0.0435646	-0.0331915	-0.0604631	0.0163947	0.0206949	0.00251012	-0.0038077	0.0581276	0.0224016	-0.0184872
	-20	-0.0146918	-0.00924603	-0.0179779	0.014113	0.00584255	0.0050942	-0.0170143	0.000730241	-0.000739683	0.0151406	-0.00247833	-0.017339	0.00858818	0.0460258	-0.0291204	-0.0774569	-0.0037464	0.0651679	-0.0131761	0.00366741	-0.0214307	-0.00260175	-0.0167731	-0.0216568	-0.111171	-0.0322402	-0.0470037	0.0298855	0.013816	-0.0168512	0.113534	0.125376	-0.0695448	0.00592371	-0.110329	0.0701802	-0.0164417	0.00374953	-0.0481212	-0.0341312	0.00876587	0.0296475	-0.00950232	0.00155225	-0.0144505	0.00814503	0.00861154	-0.0163246
	-10	0	0	0	0	0	0	0	0	0	0	0	0	0	0	0	0	0	0	0	0	0	0	0	0	0	0	0	0	0	0	0	0	0	0	0	0	0	0	0	0	0	0	0	0	0	0	0	0
	0	0.00514971	0.016719	0.0303342	0.0229256	0.028806	0.0839365	0.0146323	0.01629	0.0138587	-0.0158547	-0.0167392	-0.0278309	-0.00163787	0.0159911	0.0266333	-0.119419	-0.0750431	-0.0355028	-0.0680174	-0.00741105	0.045159	-0.0494368	-0.0949614	-0.106747	-0.0694305	0.00262347	-0.12568	0.030573	0.0118616	0.039092	0.090124	-0.0735828	-0.14776	-0.0632881	-0.0256134	0.0376091	0.043407	0.101284	-0.00802662	0.0122644	0.0111948	0.0721722	0.101985	0.0559895	0.0440775	0.035616	0.0167238	0.0179631
	10	0.00174632	0.0689199	0.0201357	0.030735	0.052053	0.152332	0.0243577	0.0546933	0.0315059	0.0416287	0.0259241	0.0190808	0.0322043	0.104224	0.0507637	0.127712	0.176219	0.049626	0.155903	0.0453514	0.00195137	0.202129	0.106755	0.125558	0.00323806	-0.00225675	-0.0173357	0.0320121	-0.0220822	0.0605817	0.072834	0.0327131	-0.0482002	-0.123147	0.00139119	0.087095	0.0895633	0.063058	0.0559071	0.00765763	0.0359319	0.0979222	0.114455	0.156126	0.0789044	0.041175	0.0447987	0.0377494
	20	0.0491972	0.0756844	0.00219187	0.0367221	0.0502037	0.230316	0.0065658	-0.0166492	0.00595755	0.015357	-0.0207921	-0.00999526	-0.016823	0.0286166	0.0559927	0.0659814	0.140538	-0.00172114	0.101252	0.0452495	-0.0191589	0.112671	0.0878276	0.0694387	-0.0253305	0.059901	-0.0131122	0.101644	0.0375023	0.0250159	0.0668094	-0.0116672	0.0527069	0.0713649	-0.164983	-0.0190271	0.0522719	0.029963	0.00245298	-0.00138697	0.0175371	0.0816967	0.0921484	0.113968	0.0486262	0.11908	0.127609	0.0796573
	30	0.0403245	0.0805728	0.0125153	0.0622679	0.0809931	0.198604	0.0183993	-0.0165	-0.023581	-0.00945041	-0.0146526	-0.0100435	-0.013557	0.00218472	0.00310732	0.0167839	0.0510069	0.0401149	0.0583854	0.0398721	0.000657883	-0.00537407	-0.0239379	0.0139906	0.0623096	0.0411293	-0.0204791	0.0202466	-0.0112593	-0.0216331	0.0643631	0.0188439	0.146552	-0.052386	-0.00840899	0.101388	-0.0139765	0.0291253	-0.0366658	-0.0137348	-0.0174805	0.0792147	0.080661	0.0188784	0.0511458	0.0981707	0.0951842	0.0508146
	40	0.0267348	0.0645593	-0.00685387	0.0534639	0.0489877	0.18538	0.0035352	-0.0213691	-0.0253931	-0.0142523	-0.0378412	-0.0380553	-0.0103098	-0.0327288	0.0770375	-0.0362196	-0.000615639	0.0098768	0.0173692	0.00874799	-0.0245919	-0.0141335	-0.0515658	-0.0179869	0.0040458	0.0233887	0.0127809	0.0434684	0.0272233	0.0689758	0.0272061	0.0679222	0.0791874	-0.117878	0.0262523	0.18894	0.00603677	-0.0157162	-0.0538741	-0.0504158	-0.00217607	-0.00931965	0.0530803	0.0400145	0.0128649	0.121909	0.0529488	0.0384772
	50	0.0248615	0.0798736	0.0200051	0.0806674	0.0794605	0.228532	-0.0681135	-0.0304866	-0.0396213	-0.039579	-0.0414839	-0.0386424	-0.0276854	-0.0502198	0.000471417	-0.0561099	-0.0121674	0.0792406	0.0180333	-0.00192258	-0.0350035	-0.0287241	-0.052145	-0.0773336	-0.0774512	0.0190507	-0.0487773	0.0147434	0.00518407	-0.0862341	0.0335179	-0.0398379	-0.0411637	0.0104923	-0.0215326	0.201116	-0.0598819	-0.039741	-0.0313464	-0.0717589	-0.0551846	0.029984	0.0481717	-0.00885136	0.0148313	0.12547	0.053108	0.0699065
	60	0.037195	0.0498303	-0.011442	0.0598979	0.0755904	0.201261	-0.0648218	-0.0336099	-0.0310219	-0.0303919	-0.0397376	-0.0338481	-0.0565611	-0.0129315	-0.0318461	-0.0815919	-0.01198	0.00837786	-0.0218964	-0.0419115	-0.0276508	-0.0406244	-0.0421734	-0.0786251	-0.0625505	-0.0389697	-0.118379	0.0666544	0.0332524	-0.0709424	0.00349109	0.0428181	-0.0428545	-0.135225	-0.122255	0.0798556	-0.00233275	-0.0425886	-0.0407626	-0.0306873	-0.0123353	0.0240944	0.0122282	-0.00935244	-0.027912	0.0807864	0.0579242	0.0133556
	70	0.0254567	0.0547837	-0.00848925	0.0419283	0.0684175	0.184766	0.00650008	-0.00620071	0.00186668	-0.0288316	-0.0318288	-0.0323313	-0.0223468	-0.0446045	-0.0163342	-0.0833218	-0.0272979	0.0358048	-0.0180178	-0.0362439	-0.0341527	-0.0851539	-0.0470596	-0.114949	0.0618703	-0.0290149	-0.0100757	0.0407589	-0.0481593	-0.173265	0.028956	-0.109772	-0.0508063	-0.0839132	0.0147029	0.00254531	-0.0955087	-0.080653	-0.0778168	-0.0632545	-0.0320074	-0.0167	0.0418254	-0.0362552	-0.00232707	0.0756967	0.0460909	0.035526
	80	0.0203441	0.0512566	0.0262684	0.0615663	0.0525434	0.174539	-0.0463006	-0.0303485	-0.0556461	-0.0789286	-0.0555406	-0.063297	-0.0454401	-0.01782	0.0192489	-0.105956	-0.0550784	0.0093457	-0.0452676	-0.0305304	-0.0662866	-0.135599	-0.0558587	-0.124265	-0.178894	-0.053532	-0.0072117	0.0584239	0.0630723	0.00450665	0.0197451	-0.034673	-0.0546773	-0.0941252	-0.120534	-0.00194237	-0.0389536	-0.0856755	-0.104177	-0.0714899	-0.0379538	0.020718	-0.0234982	-0.0349386	-0.0228614	0.0693164	0.0419761	0.0491559
	90	0.0182582	0.0654969	0.000936941	0.0674079	0.0641339	0.188547	-0.0545251	-0.0514225	-0.0409702	-0.0917153	-0.0589864	-0.0624295	-0.0581242	-0.0642958	-0.00578153	-0.161047	-0.0754646	0.0255473	-0.0594675	-0.0333527	-0.0638605	-0.0833516	-0.0637523	-0.123832	-0.081993	-0.0869601	-0.019023	-0.0221278	0.0261662	-0.168191	-0.032656	0.0106065	-0.110117	-0.0139466	-0.0767526	0.124955	-0.0785935	-0.0657764	-0.0792459	-0.0622812	-0.0599775	0.0217423	0.00845413	-0.0277747	-0.025112	0.0608657	0.0722003	0.00448253
	100	-0.0045931	0.0605697	0.00271429	0.0606722	0.0262178	0.143364	-0.113575	-0.0377772	-0.0548925	-0.0659869	-0.0636218	-0.0814265	-0.0553747	-0.0573245	-0.049412	-0.12192	-0.0494088	-0.0559887	-0.0515689	-0.0136362	-0.0786786	-0.127924	-0.0560662	-0.100781	0.0561381	-0.127763	-0.0143268	-0.0202747	0.020389	-0.0130154	-0.0319247	-0.195137	-0.165335	-0.0626123	-0.106622	0.0904699	-0.0608773	-0.0682391	-0.117143	-0.0880923	-0.0530726	-0.0201878	0.00173962	-0.0622354	-0.0606485	0.068293	0.0471063	0.0236825
	110	-0.0148415	0.0670076	-0.00518441	0.0474533	0.0991915	0.212207	-0.0704937	-0.0669564	-0.0190789	-0.0722243	-0.0830163	-0.0533154	-0.0633876	-0.0591588	-0.0638157	-0.151035	-0.0781792	0.0383938	-0.0439469	-0.0449237	-0.0711661	-0.135161	-0.109051	-0.173973	-0.0983746	-0.121015	-0.0389535	-0.0215706	0.0281575	-0.0100855	0.0261962	-0.0395439	-0.135867	-0.0934386	-0.178147	-0.022054	-0.0694968	0.0317619	-0.132501	-0.118293	-0.0668188	0.0201525	-0.0180888	-0.0524604	-0.0376927	0.0537098	0.0662458	0.00170619
	120	-0.000595135	0.0814062	0.0200165	0.0503324	0.072646	0.162524	-0.0590148	-0.0439263	-0.0507825	-0.0784419	-0.0997045	-0.0887327	-0.061129	-0.0830011	-0.0555747	-0.149631	-0.103686	0.00627926	-0.0698259	-0.0403525	-0.0687596	-0.125269	-0.135594	-0.145934	-0.161279	-0.125494	-0.0105208	0.0232065	0.0471452	-0.106313	0.0453493	-0.127031	-0.125455	0.0253303	-0.0558796	0.0271365	-0.0984726	-0.0839489	-0.109639	-0.0971181	-0.0116762	-0.038048	0.0229969	-0.00995555	-0.0247438	0.0664604	0.0511293	0.0237212
	130	-0.0149031	0.0773899	0.0275006	0.0710527	0.0570688	0.170476	-0.0736546	-0.0565849	-0.0349771	-0.0628282	-0.0762951	-0.0644573	-0.0662597	-0.0752559	-0.0705854	-0.167503	-0.09787	0.0136812	-0.107636	-0.030125	-0.0610326	-0.130059	-0.101905	-0.177476	-0.188828	-0.0986043	-0.0384946	-0.0363344	0.0739106	-0.0519583	-0.0364518	-0.245074	-0.105801	-0.221719	-0.0364982	-0.0517034	-0.0342961	-0.0332876	-0.111077	-0.114489	-0.0345655	-0.047149	-0.0234927	-0.0351534	-0.022266	0.0579467	0.031056	-0.0299085
	140	-0.0131703	0.0605009	0.0288067	0.0355306	0.066467	0.210967	-0.095909	-0.0574871	-0.060779	-0.112747	-0.0920272	-0.0784276	-0.0907099	-0.097655	-0.0477361	-0.175433	-0.108243	-0.0286916	-0.102259	-0.0521947	-0.0660025	-0.152142	-0.12553	-0.225287	-0.268624	-0.108327	-0.00457546	-0.0411884	-0.0228843	-0.136627	0.0634925	-0.116061	-0.00188148	-0.0422028	-0.0671689	0.0654942	-0.0674633	-0.0606728	-0.138017	-0.120871	-0.0489661	-0.049941	-0.00361156	-0.0667082	-0.0583644	0.0266245	0.0203671	-0.0355495
	150	-0.021278	0.051084	0.0317367	0.0149344	0.0704009	0.239288	-0.112306	-0.0766952	-0.0486062	-0.11412	-0.116861	-0.0987519	-0.0846702	-0.0583419	-0.0600116	-0.179331	-0.116772	-0.0337849	-0.0959393	-0.0141188	-0.0577862	-0.189815	-0.117567	-0.187667	-0.131768	-0.170359	-0.0626486	0.00538306	0.0229488	0.0298666	-0.00816618	-0.101298	-0.109647	-0.0600207	-0.0786308	-0.0437073	-0.100513	-0.125236	-0.102816	-0.169168	-0.0332807	-0.0471927	-0.00655713	-0.0336411	-0.0506254	0.0611164	-0.00213475	-0.0235686
	160	-0.0340447	0.0555391	-0.00530933	0.0239074	0.120609	0.204772	-0.0940355	-0.0607126	-0.0561369	-0.109383	-0.112536	-0.0890168	-0.095491	-0.11204	-0.0716654	-0.1949	-0.0993371	0.00979333	-0.100269	-0.023617	-0.0854579	-0.164279	-0.117981	-0.170616	-0.085975	-0.142178	-0.0794218	-0.0644204	0.0272356	-0.141707	0.00464898	-0.317418	-0.0807892	-0.214681	-0.0980482	0.0234784	-0.125479	-0.103412	-0.133789	-0.150308	-0.0186039	-0.0340776	-0.0515374	-0.0562009	-0.0270103	0.0486307	0.0397519	-0.000168288
	170	-0.0242974	0.0634221	-0.0377161	0.035937	0.13698	0.254243	-0.111289	-0.0840523	-0.0427388	-0.107143	-0.111873	-0.10411	-0.10054	-0.06962	-0.0695811	-0.192701	-0.110146	-0.00959331	-0.0864933	-0.023363	-0.0962156	-0.126945	-0.116011	-0.151857	-0.279961	-0.11338	-0.0093683	-0.022161	0.0450187	-0.0955111	-0.0160973	-0.253	-0.0193932	-0.0841253	-0.13586	-0.000303495	-0.0739049	-0.111169	-0.105652	-0.122313	-0.0174414	-0.0419374	-0.0270224	-0.0159404	-0.000625042	0.0254545	0.00362232	-0.0180104
	180	-0.0228042	0.066621	-0.0262343	0.0268613	0.135445	0.257475	-0.104395	-0.0731783	-0.0774234	-0.113823	-0.115926	-0.111364	-0.0868751	-0.120741	-0.0764653	-0.206334	-0.101954	-0.0198516	-0.0748025	-0.0292374	-0.102353	-0.153134	-0.0948478	-0.166659	-0.261999	-0.12047	-0.0891041	-0.0668947	0.0152418	-0.0898405	-0.0225223	-0.184329	-0.18277	-0.0646252	-0.0792362	-0.0486887	-0.125056	-0.0761058	-0.132069	-0.108058	-0.0549308	-0.0245739	-0.0523534	-0.0880377	-0.0435319	0.0299263	0.0210778	0.0147803
	190	-0.0178092	0.0724226	0.00649045	0.00659876	0.115017	0.250705	-0.106159	-0.114124	-0.0766995	-0.0946207	-0.114772	-0.118801	-0.112612	-0.0627328	-0.106766	-0.202628	-0.119933	-0.00746487	-0.0568385	-0.0308327	-0.0760883	-0.113628	-0.13745	-0.162195	-0.123131	-0.127509	-0.150828	-0.0503237	0.00505808	-0.105516	0.00712147	-0.155057	-0.0542959	-0.0161141	-0.0309824	0.0151343	-0.0833689	-0.0499505	-0.0935809	-0.139093	-0.0122254	-0.05773	-0.0441271	-0.00144888	-0.0175678	0.0227076	0.0131591	-0.00954377
	200	-0.013376	0.0692659	-0.0084495	0.0313789	0.15453	0.29595	-0.0691914	-0.052016	-0.0572485	-0.0918971	-0.0828064	-0.0980319	-0.0933703	-0.0860699	-0.0903375	-0.205591	-0.0867805	-0.0801339	-0.0536525	-0.0214196	-0.0818484	-0.144902	-0.127028	-0.14443	-0.290306	-0.157132	-0.00142509	-0.00116556	0.04642	-0.0832124	0.0339445	-0.212903	-0.171367	-0.142733	-0.187419	0.0375848	-0.115462	-0.0753885	-0.13992	-0.131121	-0.0631076	-0.0621269	-0.116457	-0.055378	-0.0618544	0.0552447	0.00915034	-0.0105976
	210	-0.0205434	0.0705292	0.0335084	0.00637203	0.135355	0.305065	-0.116162	-0.0286168	-0.052433	-0.0988097	-0.08655	-0.111519	-0.0841188	-0.0676519	-0.0719876	-0.171446	-0.0694001	-0.0590789	-0.0491315	-0.0339922	-0.0736021	-0.0966931	-0.108299	-0.122381	-0.155398	-0.0916397	-0.113237	-0.0587281	-0.00108168	-0.0843878	0.0467945	-0.285846	-0.0305295	-0.0182959	-0.0543982	-0.0302767	-0.108754	-0.0985151	-0.0987701	-0.153331	-0.0229554	-0.0653565	-0.0443877	-0.0477513	-0.0470752	0.0415044	0.000953394	-0.00205844
	220	-0.0351393	0.0738974	0.000800659	-0.00202348	0.185713	0.311943	-0.0760443	-0.0570748	-0.0533235	-0.115424	-0.0757811	-0.0902259	-0.101191	-0.0805971	-0.0491372	-0.153148	-0.0703881	0.0159673	-0.013123	-0.00849511	-0.0990523	-0.043997	-0.0469199	-0.103012	-0.241685	-0.161075	-0.118776	-0.137966	-0.02384	-0.169985	-0.0300616	-0.246965	0.025133	-0.146828	-0.110824	-0.0956293	-0.117465	-0.121702	-0.183862	-0.130237	-0.0293534	-0.057864	-0.0451101	-0.0650613	-0.072845	0.0297945	-0.0116773	-0.0172597
	230	-0.0397308	0.0752084	-0.0274552	0.0144317	0.191452	0.336611	-0.0862672	-0.0425898	-0.058718	-0.0996923	-0.0801346	-0.0853607	-0.0742675	-0.0807232	-0.0466097	-0.176115	-0.071609	-0.00318097	-0.0259889	-0.0397922	-0.101992	-0.0996091	-0.0556451	-0.110735	-0.162739	-0.140389	-0.137529	-0.0963175	-0.0321031	-0.166534	-0.0943638	-0.242181	-0.116938	-0.159149	-0.10884	0.0128965	-0.124141	-0.115339	-0.185836	-0.157105	-0.0556504	-0.0514458	-0.109301	-0.0354276	-0.0587696	0.0253825	0.00782038	0.00676268
	240	-0.0313653	0.073445	-0.0251611	-0.00476779	0.183276	0.298376	-0.0857068	-0.0804381	-0.044335	-0.0980074	-0.090304	-0.0983124	-0.0714704	-0.0642368	-0.098584	-0.158002	-0.0701863	0.0121121	0.00164216	-0.0249686	-0.120083	-0.0761683	-0.066026	-0.123679	-0.156355	-0.124547	-0.165489	-0.0798437	-0.00322967	-0.131232	0.0136161	-0.412704	0.10664	-0.168686	-0.108031	0.00486806	-0.138729	-0.0919834	-0.169751	-0.173202	-0.0417768	-0.0210025	-0.0693726	-0.0423021	-0.0241655	-0.0109231	0.0251892	-0.00926988
	250	-0.0343138	0.0576307	-0.0496522	0.00354002	0.182256	0.314438	-0.0884619	-0.0730501	-0.0691169	-0.0995309	-0.0867001	-0.0996522	-0.128795	-0.103666	-0.0751156	-0.179844	-0.0413262	-0.0177167	-0.0116554	-0.0212931	-0.133696	-0.0990463	-0.0415656	-0.0986143	-0.240219	-0.133064	-0.0482977	-0.11549	-0.0439125	-0.14732	0.07461	-0.303658	0.00253618	-0.0958038	-0.108302	-0.066081	-0.134093	-0.0688609	-0.182954	-0.132784	-0.016306	-0.0358406	-0.11706	-0.0397937	-0.0341605	0.0102349	0.0131422	-0.0368108
	260	-0.0397624	0.0849207	-0.0258709	0.0182391	0.204971	0.324731	-0.0630908	-0.0650203	-0.0668386	-0.1346	-0.0951752	-0.121514	-0.123219	-0.0755355	-0.0985805	-0.162275	-0.0326308	-0.0411421	-0.0154467	0.00862082	-0.130277	-0.0588807	-0.0202101	-0.120404	-0.245837	-0.135248	-0.0914885	-0.121257	0.015752	-0.145073	-0.0354332	-0.313688	0.0720746	-0.0792584	-0.0886448	-0.126023	-0.152024	-0.121708	-0.194295	-0.146846	-0.0659642	-0.0528546	-0.0604062	-0.0231361	0.00348624	0.016532	0.0300481	0.00151315
	270	-0.0167198	0.0941237	-0.0345021	-0.0193813	0.167451	0.352064	-0.0919117	-0.0769087	-0.0751751	-0.120975	-0.0938994	-0.104003	-0.092925	-0.084379	-0.108726	-0.152843	0.00154477	-0.0042722	0.0156395	-0.0197949	-0.16115	-0.00900012	0.0107785	-0.0904535	-0.284361	-0.0695894	-0.0498884	-0.05175	0.0610964	-0.107735	0.0713714	-0.324618	-0.054029	-0.198354	-0.142543	-0.162066	-0.139405	-0.103113	-0.175407	-0.158206	-0.0505711	-0.0339594	-0.0884263	-0.0440464	-0.0524541	0.0609386	0.0472652	0.0280103
	280	-0.013106	0.0795179	-0.00454274	-0.00614744	0.213648	0.293525	-0.128497	-0.0999256	-0.0519788	-0.119738	-0.098062	-0.096024	-0.10655	-0.0907185	-0.105351	-0.133701	-0.0322462	-0.015235	-0.0152517	0.0011328	-0.116424	-0.059087	-0.0270288	-0.0671278	-0.086549	-0.0762562	-0.070578	-0.0546077	0.0320109	-0.163323	-0.00713017	-0.292867	-0.135842	-0.0989669	-0.175453	-0.0790827	-0.0966056	-0.0946987	-0.170194	-0.157603	-0.0369278	-0.0235607	-0.104559	-0.0550648	-0.0237896	0.0231473	0.0373107	-0.0181137
	290	-0.0537094	0.0812036	-0.00756367	-0.0344697	0.182131	0.342045	-0.0681592	-0.0596223	-0.0722441	-0.118923	-0.118453	-0.106684	-0.111847	-0.101108	-0.125226	-0.102795	0.024438	-0.00128279	0.0326823	-0.00637133	-0.129211	0.0181461	0.0484556	-0.0355152	-0.123641	-0.102795	-0.130904	-0.0854031	0.0452246	-0.0968929	-0.0349021	-0.0596387	-0.137946	-0.187093	-0.0877585	-0.0869655	-0.142069	-0.109003	-0.2064	-0.171081	-0.0464463	-0.04489	-0.0881595	-0.0871365	-0.0348	0.012816	0.0057762	-0.00508247
	300	-0.0181387	0.0999708	-0.147361	4.70576e-05	0.198662	0.35854	-0.0980132	-0.054441	-0.0514779	-0.127691	-0.105504	-0.101932	-0.108024	-0.0980571	-0.059219	-0.240681	-0.114384	-0.0968932	-0.0692339	-0.08631	-0.241573	-0.12038	-0.0978631	-0.186343	-0.135233	-0.108568	-0.120439	-0.0603486	-0.000755946	-0.134821	-0.0386979	-0.198849	-0.170871	-0.0841217	-0.136391	-0.0984255	-0.221678	-0.113041	-0.276321	-0.223092	-0.0601013	-0.125698	-0.212538	-0.138103	-0.109641	0.0253623	0.0320696	0.0168476
	310	-0.228378	-0.211998	-0.428704	-0.27866	0.0474331	-0.0604313	-0.290437	-0.302236	-0.281575	-0.318509	-0.308747	-0.312528	-0.306814	-0.277635	-0.230587	-0.338948	-0.214931	-0.288058	-0.195046	-0.261718	-0.451654	-0.197932	-0.250122	-0.294823	-0.398366	-0.332306	-0.358125	-0.29716	-0.234294	-0.330086	-0.14875	-0.469224	-0.368249	-0.220978	-0.124463	-0.0275088	-0.404564	-0.315456	-0.435365	-0.412734	-0.145167	-0.253076	-0.359647	-0.291738	-0.307752	-0.109639	-0.115765	-0.156653
	320	-0.423725	-0.336999	-0.459873	-0.358498	-0.212957	-0.174551	-0.352893	-0.367957	-0.351545	-0.361116	-0.362338	-0.365268	-0.377448	-0.372584	-0.382314	-0.394499	-0.292765	-0.306378	-0.273857	-0.357425	-0.465774	-0.288827	-0.283307	-0.3555	-0.578571	-0.47492	-0.392741	-0.446398	-0.3764	-0.435276	-0.312326	-0.529767	-0.405828	-0.265755	-0.343645	-0.226213	-0.462236	-0.405823	-0.466219	-0.450894	-0.226482	-0.368618	-0.373512	-0.382833	-0.335354	-0.321122	-0.358684	-0.381618
	330	-0.486334	-0.384223	-0.481162	-0.383477	-0.272306	-0.174863	-0.433403	-0.414039	-0.387331	-0.412889	-0.405011	-0.386764	-0.410121	-0.393655	-0.359229	-0.406474	-0.336421	-0.419175	-0.321281	-0.406759	-0.499821	-0.322796	-0.307592	-0.381581	-0.483229	-0.491978	-0.530025	-0.514849	-0.454225	-0.472642	-0.452979	-0.580339	-0.53141	-0.309561	-0.293021	-0.231579	-0.479284	-0.401158	-0.47065	-0.487154	-0.262176	-0.390238	-0.44293	-0.404517	-0.354721	-0.440692	-0.462695	-0.442048
	340	-0.512366	-0.408656	-0.505573	-0.431781	-0.330721	-0.217768	-0.418066	-0.42288	-0.409058	-0.435315	-0.451367	-0.434634	-0.423096	-0.405891	-0.346262	-0.445308	-0.35233	-0.377315	-0.341719	-0.38477	-0.489062	-0.3381	-0.335212	-0.378704	-0.6437	-0.547663	-0.517379	-0.540405	-0.477199	-0.521917	-0.515584	-0.656187	-0.560942	-0.337342	-0.362885	-0.320297	-0.465518	-0.451961	-0.517735	-0.478006	-0.241789	-0.336605	-0.469426	-0.400801	-0.394604	-0.497094	-0.47588	-0.483531
	350	-0.534992	-0.423429	-0.499373	-0.414759	-0.330279	-0.23633	-0.44728	-0.436938	-0.419802	-0.456591	-0.441529	-0.443077	-0.449773	-0.436049	-0.370742	-0.468729	-0.37445	-0.397261	-0.362698	-0.424105	-0.566877	-0.341776	-0.346196	-0.387929	-0.565066	-0.55333	-0.524701	-0.539137	-0.471277	-0.527398	-0.395381	-0.510952	-0.439516	-0.409919	-0.415714	-0.27145	-0.499082	-0.42695	-0.532305	-0.486113	-0.272093	-0.440435	-0.448344	-0.438216	-0.394894	-0.493963	-0.485216	-0.501909
	360	-0.54804	-0.425536	-0.488691	-0.447837	-0.354428	-0.223801	-0.433859	-0.466059	-0.451868	-0.473566	-0.47846	-0.460794	-0.468999	-0.440439	-0.399637	-0.460743	-0.40936	-0.424181	-0.363244	-0.427492	-0.55232	-0.345211	-0.367684	-0.387093	-0.634376	-0.546864	-0.556367	-0.577726	-0.514117	-0.561657	-0.446058	-0.608792	-0.511864	-0.35254	-0.349153	-0.307606	-0.530824	-0.40593	-0.52497	-0.514698	-0.297283	-0.424337	-0.448629	-0.444339	-0.369669	-0.493397	-0.49866	-0.501265
	370	-0.547434	-0.428616	-0.528037	-0.419961	-0.348792	-0.214153	-0.451141	-0.450377	-0.427908	-0.46636	-0.464235	-0.461707	-0.470457	-0.456992	-0.415305	-0.498835	-0.398577	-0.38719	-0.394749	-0.443119	-0.507794	-0.360197	-0.421586	-0.422464	-0.642248	-0.574064	-0.575935	-0.55912	-0.522245	-0.546646	-0.436664	-0.528592	-0.483788	-0.359707	-0.426578	-0.285751	-0.484523	-0.474246	-0.510784	-0.517613	-0.281847	-0.393246	-0.458119	-0.415158	-0.40419	-0.481872	-0.50644	-0.530402
	380	-0.547377	-0.435228	-0.497981	-0.445749	-0.343475	-0.23241	-0.457904	-0.44123	-0.429183	-0.479246	-0.465709	-0.447224	-0.475524	-0.466384	-0.382602	-0.478148	-0.395104	-0.432808	-0.392477	-0.432744	-0.539338	-0.386563	-0.385239	-0.389672	-0.690266	-0.539388	-0.567643	-0.558803	-0.506293	-0.59439	-0.482083	-0.552041	-0.568207	-0.341426	-0.387669	-0.305713	-0.497847	-0.438835	-0.541353	-0.504917	-0.284764	-0.419121	-0.484314	-0.430096	-0.408275	-0.487318	-0.501769	-0.527241
	390	-0.54737	-0.427341	-0.526663	-0.449482	-0.345122	-0.242811	-0.461497	-0.451441	-0.432144	-0.490563	-0.464445	-0.457076	-0.454273	-0.442163	-0.398575	-0.486582	-0.396432	-0.40506	-0.404266	-0.431381	-0.544052	-0.405108	-0.394353	-0.41919	-0.608486	-0.537473	-0.564072	-0.560268	-0.496051	-0.584867	-0.430779	-0.713866	-0.553784	-0.396256	-0.34936	-0.342666	-0.47549	-0.428322	-0.486507	-0.499321	-0.275266	-0.397254	-0.51934	-0.449736	-0.399664	-0.497733	-0.484246	-0.48977
	400	-0.556674	-0.439678	-0.5317	-0.430149	-0.365708	-0.21851	-0.444455	-0.459604	-0.443431	-0.481808	-0.449761	-0.468538	-0.475492	-0.43226	-0.423277	-0.505582	-0.409105	-0.389169	-0.428022	-0.42383	-0.508914	-0.395879	-0.419106	-0.428202	-0.632286	-0.526421	-0.553972	-0.550417	-0.540609	-0.573623	-0.457663	-0.623382	-0.507739	-0.36979	-0.355409	-0.391776	-0.519869	-0.46729	-0.548265	-0.535227	-0.306517	-0.442	-0.464971	-0.398079	-0.409587	-0.469116	-0.510463	-0.529236
	410	-0.546706	-0.46129	-0.524454	-0.456842	-0.331449	-0.196712	-0.454602	-0.470679	-0.448244	-0.509786	-0.469974	-0.470382	-0.477926	-0.420928	-0.435263	-0.542476	-0.410427	-0.387463	-0.396336	-0.399494	-0.500175	-0.36832	-0.413105	-0.446315	-0.619638	-0.562122	-0.549421	-0.566771	-0.514397	-0.619544	-0.386918	-0.5667	-0.503842	-0.372169	-0.409686	-0.310123	-0.545974	-0.440738	-0.537558	-0.499514	-0.292202	-0.392457	-0.42828	-0.414866	-0.431281	-0.497211	-0.504921	-0.535846
	420	-0.550161	-0.43921	-0.505982	-0.440506	-0.334503	-0.223871	-0.437419	-0.44381	-0.454348	-0.479488	-0.464205	-0.454875	-0.483958	-0.451479	-0.392652	-0.521811	-0.419874	-0.40097	-0.400086	-0.416623	-0.533125	-0.374322	-0.426644	-0.454957	-0.670327	-0.568528	-0.554269	-0.560102	-0.509649	-0.562064	-0.406585	-0.646347	-0.543379	-0.298342	-0.411463	-0.343463	-0.511504	-0.478217	-0.545611	-0.522017	-0.325594	-0.382858	-0.481331	-0.420108	-0.458546	-0.466804	-0.495332	-0.525643
	430	-0.555561	-0.450213	-0.525573	-0.449441	-0.335919	-0.242853	-0.441721	-0.450293	-0.436093	-0.498793	-0.478221	-0.471522	-0.489769	-0.455854	-0.436214	-0.513716	-0.421692	-0.421735	-0.392857	-0.443181	-0.51565	-0.400289	-0.444158	-0.474141	-0.546063	-0.595656	-0.540228	-0.54107	-0.515853	-0.581627	-0.43649	-0.677054	-0.482898	-0.385915	-0.416495	-0.281741	-0.542129	-0.453181	-0.554027	-0.519914	-0.268708	-0.395648	-0.478407	-0.427239	-0.434451	-0.501108	-0.491568	-0.54417
	440	-0.545505	-0.440914	-0.523177	-0.435503	-0.340583	-0.253354	-0.448605	-0.46985	-0.433677	-0.489807	-0.471652	-0.455504	-0.469441	-0.469779	-0.452387	-0.535938	-0.413697	-0.434852	-0.418653	-0.416237	-0.49651	-0.421728	-0.422072	-0.469997	-0.552319	-0.571008	-0.526126	-0.563348	-0.517494	-0.641251	-0.415352	-0.474464	-0.471241	-0.357497	-0.378763	-0.286216	-0.511565	-0.481373	-0.577101	-0.517299	-0.278345	-0.438968	-0.474794	-0.443401	-0.41447	-0.50944	-0.509878	-0.521774
	450	-0.559868	-0.453418	-0.494217	-0.440451	-0.348574	-0.174717	-0.439867	-0.458239	-0.437419	-0.508067	-0.46592	-0.469477	-0.468878	-0.449697	-0.43675	-0.516773	-0.411334	-0.409399	-0.417014	-0.40735	-0.525031	-0.392172	-0.412058	-0.445158	-0.541259	-0.52986	-0.567578	-0.549313	-0.534568	-0.576398	-0.436194	-0.717077	-0.450761	-0.35639	-0.299738	-0.247972	-0.535825	-0.395858	-0.490828	-0.524021	-0.286037	-0.437416	-0.495179	-0.422857	-0.392757	-0.476947	-0.500054	-0.514048
	460	-0.550749	-0.447635	-0.512774	-0.44604	-0.305728	-0.251331	-0.467444	-0.45436	-0.423731	-0.476393	-0.465196	-0.466392	-0.487404	-0.454665	-0.461899	-0.522646	-0.413365	-0.412988	-0.409111	-0.446405	-0.507775	-0.408586	-0.411743	-0.45437	-0.548578	-0.578101	-0.562806	-0.533084	-0.549579	-0.558188	-0.405662	-0.622096	-0.524304	-0.323957	-0.442474	-0.341683	-0.5426	-0.454122	-0.524695	-0.500758	-0.284664	-0.460821	-0.522312	-0.393685	-0.412271	-0.502479	-0.508516	-0.540815
	470	-0.551779	-0.450068	-0.546452	-0.427653	-0.321189	-0.225736	-0.430305	-0.478713	-0.435151	-0.468951	-0.450153	-0.447413	-0.487787	-0.453137	-0.435486	-0.533783	-0.44651	-0.380377	-0.427322	-0.450218	-0.530456	-0.404478	-0.41403	-0.459254	-0.590857	-0.562846	-0.587018	-0.573833	-0.500931	-0.579351	-0.499521	-0.647725	-0.4572	-0.412352	-0.449914	-0.325415	-0.514246	-0.451622	-0.539758	-0.522494	-0.320765	-0.411143	-0.458118	-0.376607	-0.413704	-0.501499	-0.511526	-0.531483
	480	-0.549616	-0.441529	-0.542108	-0.443527	-0.323198	-0.240628	-0.448284	-0.483882	-0.439679	-0.478646	-0.470153	-0.456391	-0.460503	-0.43497	-0.382539	-0.538542	-0.401293	-0.434001	-0.410972	-0.41727	-0.486897	-0.422285	-0.393125	-0.456291	-0.585089	-0.55764	-0.554749	-0.58792	-0.468496	-0.548464	-0.3606	-0.599436	-0.460702	-0.366231	-0.39394	-0.335487	-0.547799	-0.37018	-0.543466	-0.511365	-0.298748	-0.434704	-0.47726	-0.427096	-0.396007	-0.506622	-0.515479	-0.544146
	490	-0.549052	-0.442471	-0.548582	-0.44183	-0.335752	-0.225199	-0.455185	-0.456176	-0.436402	-0.500748	-0.461329	-0.459917	-0.466064	-0.476412	-0.42176	-0.546393	-0.415575	-0.430831	-0.442047	-0.419186	-0.536358	-0.37878	-0.381089	-0.445782	-0.565463	-0.581006	-0.606048	-0.564572	-0.515979	-0.494378	-0.513451	-0.501551	-0.511464	-0.371411	-0.341311	-0.31192	-0.517451	-0.464265	-0.536738	-0.509834	-0.269317	-0.363648	-0.509901	-0.438606	-0.411216	-0.469461	-0.505055	-0.5248
	500	-0.557162	-0.449622	-0.540405	-0.411249	-0.328122	-0.233383	-0.435097	-0.469459	-0.421281	-0.503252	-0.476743	-0.459389	-0.477041	-0.490299	-0.409443	-0.55675	-0.445502	-0.425492	-0.449014	-0.427315	-0.496418	-0.454826	-0.410231	-0.461218	-0.675252	-0.539184	-0.50261	-0.573399	-0.519891	-0.568858	-0.388076	-0.558607	-0.442853	-0.348298	-0.360857	-0.301601	-0.520317	-0.459661	-0.570887	-0.515289	-0.316099	-0.423014	-0.476198	-0.431416	-0.37596	-0.512909	-0.515738	-0.523712
	510	-0.555356	-0.445607	-0.552318	-0.429026	-0.353988	-0.245363	-0.460281	-0.446094	-0.440527	-0.507787	-0.469395	-0.451519	-0.475085	-0.482143	-0.417911	-0.548443	-0.435913	-0.397171	-0.408403	-0.42158	-0.5122	-0.40685	-0.417636	-0.456876	-0.501304	-0.572076	-0.522727	-0.557896	-0.500077	-0.590044	-0.36592	-0.652988	-0.352835	-0.293066	-0.39918	-0.287875	-0.518476	-0.469795	-0.573577	-0.514758	-0.290706	-0.407588	-0.475435	-0.411293	-0.416339	-0.496385	-0.514359	-0.53853
	520	-0.541078	-0.447303	-0.52969	-0.442709	-0.347664	-0.261801	-0.456526	-0.456931	-0.426737	-0.488075	-0.476385	-0.465441	-0.481881	-0.458998	-0.383824	-0.537233	-0.43914	-0.458942	-0.432788	-0.434618	-0.508348	-0.407078	-0.400366	-0.457597	-0.651919	-0.534567	-0.574496	-0.547723	-0.520192	-0.589763	-0.433756	-0.496046	-0.480623	-0.407334	-0.393628	-0.332703	-0.531526	-0.43706	-0.548295	-0.520065	-0.265431	-0.411815	-0.496406	-0.423281	-0.409826	-0.487073	-0.520248	-0.55682
	530	-0.550777	-0.447199	-0.512359	-0.444048	-0.327313	-0.260364	-0.443141	-0.467141	-0.430848	-0.485811	-0.463275	-0.468128	-0.487643	-0.485409	-0.448093	-0.530749	-0.41752	-0.415579	-0.40394	-0.441496	-0.539047	-0.403942	-0.395161	-0.451014	-0.561771	-0.562034	-0.530346	-0.576704	-0.512061	-0.524136	-0.350658	-0.622742	-0.473218	-0.388395	-0.386092	-0.31173	-0.53556	-0.443672	-0.551122	-0.498708	-0.287562	-0.397361	-0.489439	-0.396129	-0.411846	-0.500309	-0.496005	-0.537767
	540	-0.55036	-0.446343	-0.507737	-0.442821	-0.29896	-0.255656	-0.44161	-0.487989	-0.448553	-0.481963	-0.46606	-0.466222	-0.460595	-0.450208	-0.391309	-0.542985	-0.416612	-0.435278	-0.423479	-0.424273	-0.539743	-0.416975	-0.38884	-0.447203	-0.562543	-0.533141	-0.592277	-0.563185	-0.467086	-0.627691	-0.432372	-0.552635	-0.430687	-0.377126	-0.392855	-0.369333	-0.566892	-0.448859	-0.545352	-0.51115	-0.303128	-0.411291	-0.490449	-0.422049	-0.413714	-0.509391	-0.517708	-0.533558
	550	-0.556955	-0.45428	-0.525278	-0.443328	-0.345361	-0.259009	-0.450919	-0.461002	-0.443923	-0.499943	-0.467965	-0.467223	-0.486952	-0.477703	-0.392319	-0.529015	-0.422625	-0.420051	-0.436415	-0.447525	-0.511766	-0.411631	-0.376028	-0.444664	-0.642645	-0.557411	-0.527775	-0.55692	-0.491808	-0.644416	-0.4079	-0.59965	-0.492744	-0.378323	-0.38162	-0.389352	-0.560454	-0.400768	-0.543853	-0.519698	-0.321184	-0.447991	-0.500648	-0.397918	-0.410681	-0.490217	-0.524868	-0.515392
	560	-0.553645	-0.449827	-0.53572	-0.456405	-0.348011	-0.271954	-0.443449	-0.458207	-0.449779	-0.494041	-0.48252	-0.46877	-0.479479	-0.455985	-0.415937	-0.535606	-0.405634	-0.433182	-0.424769	-0.423866	-0.506569	-0.411983	-0.407366	-0.407348	-0.625703	-0.555815	-0.524987	-0.595271	-0.516459	-0.649152	-0.33396	-0.554456	-0.407855	-0.333065	-0.425914	-0.333108	-0.548187	-0.475186	-0.519912	-0.536362	-0.310069	-0.467179	-0.513386	-0.465577	-0.39104	-0.517901	-0.520139	-0.555323
	570	-0.556936	-0.449824	-0.551887	-0.455161	-0.348972	-0.264956	-0.449171	-0.473177	-0.462613	-0.482988	-0.483069	-0.458709	-0.487591	-0.448833	-0.448048	-0.543545	-0.402739	-0.399049	-0.402633	-0.407921	-0.526024	-0.375461	-0.382798	-0.424788	-0.621608	-0.536476	-0.541322	-0.573462	-0.49862	-0.636745	-0.333847	-0.628126	-0.471203	-0.307799	-0.312637	-0.255114	-0.523254	-0.449311	-0.555048	-0.533362	-0.313362	-0.375054	-0.507242	-0.437358	-0.401543	-0.516104	-0.498014	-0.534096
	580	-0.558152	-0.445523	-0.536572	-0.469075	-0.341694	-0.265563	-0.480542	-0.465623	-0.445009	-0.490831	-0.488618	-0.463266	-0.472859	-0.454304	-0.401531	-0.529775	-0.398554	-0.424734	-0.421913	-0.448705	-0.509632	-0.371315	-0.392165	-0.386807	-0.545163	-0.588131	-0.530425	-0.559522	-0.48194	-0.601511	-0.40965	-0.659525	-0.459806	-0.382834	-0.33249	-0.175914	-0.526589	-0.435753	-0.574334	-0.524355	-0.317355	-0.407818	-0.552051	-0.405855	-0.422769	-0.500234	-0.522819	-0.541227
	590	-0.563491	-0.449591	-0.54283	-0.440064	-0.322435	-0.239265	-0.443624	-0.470242	-0.436833	-0.507419	-0.466111	-0.448021	-0.478628	-0.479063	-0.409911	-0.522698	-0.388089	-0.424646	-0.412814	-0.437355	-0.532624	-0.392866	-0.411256	-0.418236	-0.59187	-0.546014	-0.538955	-0.544316	-0.516834	-0.647318	-0.447207	-0.639977	-0.586551	-0.398902	-0.398072	-0.410386	-0.542421	-0.439418	-0.558176	-0.526484	-0.329906	-0.408883	-0.524736	-0.441396	-0.413023	-0.518683	-0.520541	-0.522572
	600	-0.568284	-0.452316	-0.540206	-0.46688	-0.343796	-0.266049	-0.447541	-0.461777	-0.454942	-0.513119	-0.482128	-0.468411	-0.489537	-0.458221	-0.389663	-0.499607	-0.423225	-0.436452	-0.410825	-0.41529	-0.543898	-0.390585	-0.391623	-0.435353	-0.675252	-0.53411	-0.506099	-0.559557	-0.52573	-0.579293	-0.430796	-0.616632	-0.352053	-0.35717	-0.402998	-0.36752	-0.559081	-0.450813	-0.517255	-0.56466	-0.335435	-0.398761	-0.529482	-0.413988	-0.416207	-0.510522	-0.522538	-0.548216
Figure 5g	GZnP3 pre-GPN Soma 30s	GZnP3-TRPML1 pre-GPN Soma 30s	GZnP3-Rab7a pre-GPN Soma 30s	GZnP3 pre-GPN Soma 290s	GZnP3-TRPML1 pre-GPN Soma 290s	GZnP3-Rab7a pre-GPN Soma 290s
	0.0532146	0.02311	-0.0120681	-0.0408193	-0.0634485	-0.14016
	0.0820636	-0.022536	0.0161494	0.0826944	-0.0656583	-0.121979
	0.022479	-0.0315997	-0.00610383	0.00240008	-0.0802629	-0.175838
	0.0467282	-0.0176544	0.0087061	-0.0500094	-0.127127	-0.14864
	0.0724818	-0.018588	-0.000248131	0.173619	-0.122388	-0.0292139
	0.181542	0.00409973	0.0638673	0.324983	-0.0925408	-0.0602373
		-0.0120304	0.0769302		-0.11032	-0.0918903
		-0.01852	0.0175243		-0.121813	-0.0884906
		0.00497433	0.0572319		-0.123359	-0.0287139
		0.0502993	0.0760798		-0.0692798	-0.00927487
		0.0612393	0.0848465		0.0346704	-0.0045615
		0.0100645	0.0624186		-0.0313333	0.00652145
		0.0714557	0.0856837		0.0457525	0.0112768
		0.0455515	0.0786861		-0.000691923	-0.00412855
		0.00591447	0.0200022		-0.123955	-0.0319395
		0.00525066	0.045705		0.0287709	-0.0930707
		-0.0146883	0.113503		0.0577053	-0.0544011
		0.0394348	0.200669		-0.010071	-0.108802
		0.13461	0.164416		-0.0513413	-0.207425
		0.0446387	0.0878026		-0.0992855	-0.00773729
		-0.0075257	0.174784		-0.117951	-0.0577689
		-0.0211719	0.175788		-0.126822	-0.0138079
		-0.0443027	0.163429		0.0121812	0.114892
		-0.0185484	0.0412177		-0.0938082	-0.0351454
		0.00823002	0.0765142		-0.0910352	-0.0412174
		-0.0288221	0.0323483		-0.107305	0.0254435
		0.215054	0.05304		-0.0694431	0.0122804
		-0.0498627	0.180545		-0.18457	-0.00967441
		0.0319056	0.0804061		-0.047444	0.0366771
		0.0451439	0.1171		-0.143209	0.0461666
			0.0191166			-0.0442587
			-0.032946			-0.089268
			0.0394013			-0.0046416
			0.0650712			0.0576748
			0.0643991			-0.0094624
			0.105455			0.0680348
			-0.00854919			0.0217865
			0.0245386			0.0466938
			0.0783914			-0.0522247
			-0.01766			-0.0801824
[truncated: 39 more columns]

## Sheet: Figure 6
Figure 6a	Time (sec)	GZnP3 Neurite Trace 1	GZnP3 Neurite Trace 2	GZnP3 Neurite Trace 3	GZnP3 Neurite Trace 4	GZnP3 Neurite Trace 5	GZnP3 Neurite Trace 6	GZnP3 Neurite Trace 7	GZnP3 Neurite Trace 8	GZnP3 Neurite Trace 9	GZnP3 Neurite Trace 10	GZnP3 Neurite Trace 11	GZnP3 Neurite Trace 12	GZnP3 Neurite Trace 13	GZnP3 Neurite Trace 14	GZnP3 Neurite Trace 15	GZnP3 Neurite Trace 16	GZnP3 Neurite Trace 17	GZnP3 Neurite Trace 18	GZnP3 Neurite Trace 19	GZnP3 Neurite Trace 20	GZnP3 Neurite Trace 21	GZnP3 Neurite Trace 22	GZnP3 Neurite Trace 23	GZnP3 Neurite Trace 24	GZnP3 Neurite Trace 25	GZnP3 Neurite Trace 26	GZnP3 Neurite Trace 27	GZnP3 Neurite Trace 28	GZnP3 Neurite Trace 29	GZnP3 Neurite Trace 30	GZnP3 Neurite Trace 31	GZnP3 Neurite Trace 32	GZnP3 Neurite Trace 33	GZnP3 Neurite Trace 34	GZnP3 Neurite Trace 35	GZnP3 Neurite Trace 36	GZnP3 Neurite Trace 37	GZnP3 Neurite Trace 38	GZnP3 Neurite Trace 39	GZnP3 Neurite Trace 40	GZnP3 Neurite Trace 41	GZnP3 Neurite Trace 42	GZnP3 Neurite Trace 43	GZnP3 Neurite Trace 44	GZnP3 Neurite Trace 45	GZnP3 Neurite Trace 46	GZnP3 Neurite Trace 47	GZnP3 Neurite Trace 48
	-300	-0.0984605	0.0870649	-0.00269866	-0.0892901	-0.0408903	-0.159084	-0.0323602	-0.258633	-0.0397746	0.0412809	-0.0840847	-0.0653041	-0.14996	0.237458	-0.0688276	-0.0405884	-0.289824	0.000968851	-0.0484658	-0.201279	0.0480713	0.012915	-0.0731332	-0.466329	0.602627	-0.167958	0.281094	0.00230615	-0.0161487	-0.0320652	-0.138184	0.00913871	-0.142918	0.0946656	-0.444781	0.0103696	-0.0235318	0.312678	-0.37012	-0.514648	-0.0636285	-0.168213	-0.0208657	-0.0246503	-0.0880713	-0.179226	-0.160631	-0.155576
	-290	-0.0708002	0.016383	-0.0778357	-0.0721218	0.0445998	-0.0404023	0.0187212	-0.226978	-0.0106818	0.00576155	-0.122326	-0.0966494	-0.109461	0.302683	0.146837	0.0248279	-0.116642	-0.0229779	0.134015	-0.144485	-0.0613369	0.0640597	0.0575832	-0.0939402	0.425468	0.0915908	0.0506992	-0.00605054	-0.0681449	0.0267356	-0.0620548	0.108286	0.133307	-0.0217343	-0.0944054	0.0920299	-0.0301826	0.507668	-0.164533	0.59449	-0.0220525	0.02144	-0.067483	0.0172167	-0.024443	-0.0398969	0.0466488	-0.109202
	-280	-0.0828833	-0.0843856	-0.0372889	0.00381792	-0.0288317	-0.111748	-0.157653	-0.155095	-0.0271221	-0.0217185	-0.0547603	-0.0769748	-0.160461	-0.0430841	0.0643063	0.00886098	0.0706913	0.074537	0.0160119	-0.14748	0.0270348	-0.0339815	-0.0636164	-0.348693	-0.337019	-0.0593086	-0.117099	0.211099	-0.0796797	-0.0507539	-0.0569796	-0.534487	0.061154	-0.0811779	-0.351285	-0.190119	-0.314543	-0.953091	-0.289933	-0.609181	-0.031848	0.0913371	0.0122767	-0.0777137	-0.163132	-0.1368	0	-0.0640623
	-270	-0.109739	-0.12307	-0.0440356	-0.04749	0.0710155	-0.0346491	-0.0992554	-0.245117	-0.0218984	-0.0512002	-0.072314	0.00200166	-0.0492717	-0.040844	-0.003304	0.00925671	-0.0251066	0.0143551	-0.0328839	-0.11	-0.0643066	0.0334737	0.0475917	-0.329493	0.367326	0.0489103	-0.168125	-0.0205074	-0.164643	0.0377279	-0.158101	0.208557	-0.156765	0.0343189	-0.139926	-0.203864	0.134522	-0.596558	0.200832	0.204778	0.00416435	-0.145652	-0.0237132	-0.0145186	-0.0850159	0.0109287	0.0731476	-0.0688432
	-260	-0.131991	-0.00602833	-0.0369486	0.096926	0.194894	-0.184535	-0.05653	-0.264123	-0.00719446	-0.0458122	-0.0755078	-0.0555321	-0.191292	-0.158427	-0.215038	-0.0799036	0.16539	-0.0344265	-0.147775	-0.100808	-0.015797	-0.0271564	-0.0336342	0.00487028	0.309443	-0.0516062	0.140976	-0.185013	-0.137832	0.0935484	-0.0416684	0.123551	0.205282	-0.0898243	0.118802	0.0565805	-0.294591	-0.059746	-0.258663	-0.597726	-0.159071	0.0372747	0.0421983	-0.171635	-0.130185	-0.123962	0.0322781	-0.0534379
	-250	-0.0821041	0.0910069	-0.0621665	0.0377605	0.0751098	-0.069385	-0.0667179	0.0474083	-0.0147039	-0.0570592	-0.0403905	-0.0247761	-0.0120058	0.162386	-0.393315	0.0511872	0.0666955	0.0140161	0.0549414	-0.112807	0.0927412	-0.0347508	0.0424849	-0.265243	0.584417	-0.00482534	0.0268215	-0.100107	-0.0141764	0.0462482	0.113703	0.0613672	-0.111558	-0.0283227	0.0382168	-0.277446	0.108578	-0.0686975	0.0544482	0.145461	-0.153322	-0.074045	-0.108483	-0.0862487	0.0779376	-0.0173475	-0.0936772	-0.181692
	-240	-0.083561	0.0521906	0.0705056	-0.2542	0.103995	-0.0913911	-0.0304928	0.0565491	0.0064838	-0.0189128	0.00687752	-0.0687541	-0.131519	0.116489	0.0836782	-0.0718858	-0.0145511	0.0603594	0.0750512	-0.127643	-0.0464818	0.0235525	-0.0290251	-0.0762386	-0.650624	-0.0536677	0.0818955	0.0777643	-0.0163758	-0.0506311	-0.378556	-0.457038	0.00320365	-0.0474957	0	0.0640863	0.511728	-0.0921518	-0.296516	0	-0.096859	-0.205488	0	0.0313131	-0.0847613	0.0375585	0.0860002	-0.0506525
	-230	-0.012748	0.0888328	0.0193708	0.302798	0.0300931	0.0379466	-0.0898121	-0.0551854	0.00079857	-0.0658538	-0.0990793	-0.0884677	0.151369	-0.54931	-0.179946	-0.160771	-0.254129	-0.0259814	-0.168163	-0.0918229	0.084218	-0.0208732	0.0982995	0.171677	-0.0668574	0.000928821	0.107	-0.0814591	0.0446689	0.0867812	0	-0.105427	-0.0119247	0.0180774	0.155261	0	0.0109652	-0.50857	0.171894	0.128513	0.088092	0.117345	0.0789351	0.084505	-0.167078	-0.027274	0.0585181	0.0448665
	-220	-0.0424073	0.0969035	0.0106123	0.0838219	-0.165186	0.020071	-0.109219	0.13307	0.00168506	0.00857127	-0.0326582	-0.0203724	0.213478	-0.411774	-0.0329705	0.019563	0.0739212	0	-0.266157	-0.0973382	-0.117702	0.0286798	0.0574837	0.641379	0.543444	-0.0492728	0.233339	0.000396757	0.0265001	0.0161992	-0.0835075	-0.194364	0.0877799	-0.117214	0.366257	0.0864834	0.00359855	0.116786	-0.272287	0.277849	0.0993374	0.0635913	-0.0281633	-0.0475937	-0.1945	-0.152358	0.152368	-0.0404301
	-210	-0.0232048	-0.0403865	0.025461	0.0271196	-0.0705237	0.0340504	-0.0892093	0.0617196	-0.025503	-0.0552361	-0.0782018	-0.0197274	-0.198079	-0.183694	0.0514381	-0.0485547	-0.266383	-0.0141452	0.0333898	-0.0646418	-0.0478751	-0.0379985	-0.00689069	0.148544	-0.120838	-0.0149971	0.170415	-0.0273514	0.056622	0	-0.576748	0.0350743	0.0396896	0.100144	0.056128	0.168566	0.218023	-0.265283	0.293728	0.202563	-0.0776895	0.00487654	0.0777992	-0.121012	-0.0960153	-0.00467691	-0.0758561	-0.00508248
	-200	0.00786905	-0.0393983	-0.110511	-0.120449	-0.146157	0.0478389	-0.0376906	0.1453	-0.0467566	0.0555204	-0.0587039	0.0141033	-0.107508	0.0492837	0.134873	0.0828286	-0.1565	-0.00828368	0.141983	-0.126506	-0.0861739	-0.0127066	-0.0839899	0.773532	0.630203	0.10328	0.290539	0.200982	0.0190653	-0.00731066	-0.346014	-0.272579	-0.134268	-0.0201945	0.10277	-0.329776	-0.114984	0.0500312	0	-0.0597854	0.00526023	0.201704	0.0505695	-0.108293	0.0950223	0.172831	-0.102752	0.0400569
	-190	0.0398916	-0.0914352	0.0820114	0.17927	0.0696471	-0.00333215	-0.101383	0.0610662	-0.0452987	-0.0471318	-0.085994	-0.0595827	0.054234	0.26856	-0.231628	-0.0224708	-0.0674281	-0.0312293	-0.00328839	0.0678047	-0.102645	0.0445507	0.0790668	-0.191346	-0.323361	0.0387613	-0.00134925	-0.198998	-0.0138059	0.0282083	0.436815	-0.111656	-0.0884206	0.0964571	0.18778	0.173479	-0.0370594	0.341475	0.577672	-0.294456	-0.00814324	0.343488	0.0115921	-0.161044	-0.102202	0.00491553	-0.0631933	0
	-180	-0.0278974	0.00942132	0.0238746	-0.123011	0.0218509	0.101414	-0.0503723	-0.0554553	-0.0387709	-0.0240166	-0.063937	0.000631078	-0.0522811	0.0810107	0.0331791	-0.0195458	0.0112214	-0.0158569	-0.105912	0.0477894	0.0405686	-0.0422807	-0.0106193	0.607661	0.0457856	-0.0920212	-0.272712	-0.0715402	-0.00567774	-0.0701613	-0.422357	-0.0863838	0.154522	0.002739	-0.0270942	-0.284982	-0.0950129	0.5085	-0.657859	-0.464316	0.101125	-0.138113	-0.00746872	0.0121324	0.00674729	0	0.101406	-0.00973425
	-170	0.0291129	0.0231141	-0.0217838	-0.0758165	-0.00861636	0.068257	-0.0745775	-0.00918337	-0.04746	-0.0354219	0	-0.0120238	0	0.156499	-0.128995	-0.0547144	0.0378263	-0.0235431	-0.120608	0.0828581	-0.0576477	0.013438	-0.0230073	-0.530018	0.0978148	-0.112795	0.0652547	-0.0878568	-0.00453024	0.0272966	-0.251205	-0.172819	0.0628626	-0.0271679	0.047036	-0.0696931	-0.119506	0.0822982	0.216467	0.514137	-0.0291167	-0.131386	0.0750918	0.142175	-0.0215913	0.0265343	-0.158268	-0.0507243
	-160	0.105991	0.120171	-0.00148305	-0.121016	0.0832665	-0.0702094	-0.0892448	0.0388855	-0.0138028	0.000868901	0.00855192	-0.00206004	-0.0302545	-0.231571	-0.106598	0.00106676	-0.0493807	-0.0545625	0.00424961	-0.0194518	-0.0458604	0.0113992	-0.00961634	0.364616	0.221124	0.117711	0.0202388	0.252907	0.0482309	0.00685484	0.188468	0.254454	0.128217	0.0228595	-0.21145	-0.119732	-0.0571622	0.850323	0.0317272	0.425694	0.218721	0.164457	-0.0620527	0.0508975	0.0250286	-0.0387516	-0.0657811	-0.081492
	-150	0.048523	-0.044076	0.00379271	0.105843	0.0720524	-0.0737845	-0.104881	0.0202631	-0.0251586	-0.0271065	0.0712144	-0.00357796	0.191644	-0.0985152	0.0611067	0.0143152	0.139185	-0.0541426	0.102674	0.0177024	0.00801298	-0.00893212	-0.0338333	-0.286316	-0.723075	-0.0673282	-0.047878	0.0426513	0.0153239	-0.0977034	-0.096942	0.011334	0.0160894	-0.0553869	0.189235	-0.202387	0.181717	0.598293	0.0204809	-0.581502	-0.0913122	-0.206104	-0.00804444	0.0923241	0.0325398	0.0632815	0.157371	0.0743134
	-140	-0.0518053	0.0462721	0.0526178	-0.0811863	0.0589782	-0.0485331	-0.0132845	0.0694896	-0.0162498	0.00952949	0.0648467	0.0406114	0.0587162	0.423287	0.0866344	0.0366139	-0.0590703	-0.0113356	0.0580275	0.0194123	0.0957698	-0.0334396	0.108368	0.164653	-0.532778	0.0164922	0.154469	0.0353361	0.0491274	0.0167777	0.323837	0.296472	-0.175026	0.0199577	0.0944357	0.0237234	-0.0781883	0.0608563	0.640166	-0.235054	0.206312	-0.0565567	-0.00281633	0.00908557	0	-0.0285148	-0.0499439	-0.0732509
	-130	0.0197107	0.0755024	0.00286277	0.144884	0.163379	0	0.0178584	0	0	0.0189494	0.0509966	0.0416067	0.0909236	0.313675	-0.0562724	0.0209222	-0.163825	-0.0298083	0.00559027	0.0558944	-0.0431785	0.0665267	-0.0261999	0	-0.431582	-0.124009	-0.22876	-0.186178	-0.109897	0.0533836	-0.0332665	-0.373768	0.173282	-0.105888	-0.175718	0.286851	-0.208019	-0.418153	-0.214318	-0.179697	-0.150153	-0.216418	-0.0360988	0.223321	0.163819	0.18438	0.109618	0.0595828
	-120	-0.0383373	0.00583068	0.0158212	0.0447066	-0.0991202	-0.0420423	0.0513296	0.0161366	-0.0183744	0	0.0620777	-0.00361966	-0.104594	-0.227872	-0.073175	0.0120613	0.0395578	-0.0401912	-0.106721	0.173614	0.207618	0	0	-0.217851	0.164542	0.0327126	-0.0324638	-0.0160438	-0.00491274	0.0219846	-0.209323	0.0481952	0.0239205	0.0140947	-0.073221	0.116236	0.0667898	-0.0826452	-0.528116	-0.743698	0.121407	0.158656	-0.0522188	-0.0370948	0.0215913	-0.157369	0.0690417	0.0343857
	-110	-0.10868	-0.150818	-0.0713808	0.0356175	0.0193708	-0.180031	0.0572982	0.136749	0.0901944	-0.0347155	0.0202977	0	0.0962062	0.12175	0.142003	0.0366655	0.222496	0.0147265	-0.103003	0.0642464	0.150716	-0.0814616	-0.00408082	0.238176	0.028486	0.0661955	-0.0524982	0.0104149	-0.088274	0.010256	0.640466	0.290958	0.0704446	-0.0303806	-0.203722	0.147827	0.063813	-0.101728	-0.0187437	0.338912	0.0648424	-0.184412	0.0175515	0.0492273	0.153813	-0.0456953	0.101613	0.036769
	-100	0.0425089	-0.159086	0.00740309	0.0701512	-0.136408	0.177688	0.000141827	-0.0689925	0.0809999	-0.029502	-0.0242213	0.0483206	0.277573	0.236676	0.145237	0.104215	0.0129196	0.0367033	-0.0386765	-0.00220415	-0.0559011	-0.0569124	-0.00642365	0.0651869	-0.559964	0.141883	-0.266825	0.0580752	0.0807554	-0.05	0.319487	0.142492	-0.348699	0.000429356	0.165444	0.186984	0.375247	0.209285	0.381503	0.0793732	-0.0579805	0.39259	0.0445634	-0.0746118	-0.0221006	0.0538083	-0.0487018	0.08768
	-90	-0.0105754	0.0292193	0.0222153	0.136411	0	0.0718928	-0.0173147	0.107516	-0.0118174	-0.0132122	0.0218371	0.0443089	0.180022	-0.142485	-0.0581505	0.112715	-0.0272709	-0.0435983	0.0953128	0.00423038	0.108335	-0.0515426	-0.0973961	-0.183198	-0.136837	0.130012	-0.267111	-0.193196	0.0595267	-0.1321	0.503007	-0.231276	-0.0756772	0.0537287	-0.197084	-0.108187	0.322192	-0.870793	0.228765	0.0216743	-0.110161	-0.0153023	0.0298593	-0.0211262	0.20853	0.098931	0.0914862	0.0748877
	-80	0.0310993	0.214802	-0.00984647	-0.0979851	0.17965	-0.0806223	0.050065	-0.0102771	0.0677539	0.0544038	0.0248611	0.114962	-0.0233072	-0.0620995	0.263694	-0.0319855	-0.0236747	-0.0396745	-0.0684744	0.140937	-0.0733662	0.0510196	-0.0532574	0.210359	-1.08793	-0.00215215	-0.23015	-0.208223	0.054327	-0.0723527	0.301019	-0.120131	-0.165593	0.0773581	0.155322	0.335835	0.0540724	0	-0.201243	-0.14644	-0.00131506	-0.0995208	0.0426495	-0.0878639	-0.177925	0.0359597	0.0587941	0.156193
	-70	0.0613811	-0.0195015	0.0145874	0.18661	-0.0137477	0.0633715	0.16147	0.026293	0.0765382	0.0744616	0.102548	0.121845	0.15361	-0.0731961	0.0359615	0.0505678	0.133957	0.0695635	0	0.18075	0.118049	0.021688	0.00598724	0.198932	-0.612383	0.0523538	-0.0692616	-0.105711	-0.0715276	-0.092479	0.434171	-0.195589	0.061154	-0.0786758	0.0979816	-0.124435	7.53622e-05	-0.372771	0.393481	0.842574	-0.0805894	-0.0997169	0.0792152	0.0787967	-0.118701	0.0629474	0.0885707	0.147895
	-60	0.0259069	0.0664763	0.027643	-0.0651756	-0.104701	0.0043127	0.104739	-0.0105825	0.0627647	0.0462426	0.144523	0.0922402	0.188603	-0.101693	0.204187	0.0830523	0.0342635	-0.040498	0.0861812	0.214534	0.0839237	-0.0502806	-0.105864	0.686335	1.24467	0.0847492	0.0584676	-0.140253	0.0272651	0.143128	-0.269587	-0.0868944	-0.086356	0.0477029	0.295036	0.126605	0.173069	0.23718	0.450946	0.072262	0.201659	0.0564726	0.0976069	0	0.0977212	0.0196621	0.070163	-0.0203443
	-50	0.176262	-0.0465686	0.0141558	-0.0430563	-0.0897876	0.170764	0.0645196	0.0365346	-0.0258766	0.0284423	0.0949358	0.0579813	0.15076	0.000885647	-0.146176	0.0371301	0.0305008	0.00850975	-0.00437609	0.0305516	-0.0918385	-0.12248	-0.0732634	0.0444882	0.726457	0.0598296	0	0.199916	-0.0280301	0.0874825	-0.171834	-0.23924	-0.137579	0.0522038	-0.115802	-0.242389	-0.282062	0.118243	0.316906	-0.0365781	0.0151737	0.323646	-0.0208191	-0.0654528	0.1407	-0.0681016	-0.002398	0.0626696
	-40	0.0468882	0.131679	0	-0.083009	-0.0704061	0.130778	0.0309538	0.22349	-0.0109089	0.0263553	0.13782	0.0970442	-0.0653113	0.0214639	-0.102355	0.0301961	0.170884	0.00284196	0.106873	0.151345	-0.149591	-0.0230447	0.145616	-0.565608	0.0883195	-0.00287708	-0.242334	0.146378	0.159754	0.139288	-0.0368917	0.640578	0.453138	0.0019247	0.360256	0.476277	0.0988187	0.691763	-0.172671	0.579245	0.0181073	-0.186065	-0.0271986	0.0883227	0.190223	0.00746874	-0.0389028	0.125325
	-30	0.0675307	-0.0648073	-0.0120954	-0.150771	-0.0747784	0.0816029	0.0591774	0.0996037	0.0527129	0.0316459	0.0186833	0.0803888	0.0890988	-0.227195	-0.025493	0	0.157732	0.0874873	0.148888	0.112105	0	0.0354519	0.0647266	0.390559	0.782908	-0.0166508	0.171723	0.105066	0.026787	-0.155067	-0.146415	-0.215143	-0.0542128	0.0733015	-0.0213965	0.164315	0.0751173	-0.373812	0.198409	0.255451	-0.0474264	-0.223564	0.0287857	0.0681693	0.0169064	0.0598454	-0.0410075	0.0205022
	-20	0.0397518	0.137103	0.0268407	0.0632543	0.0493677	0.0419729	0.0929914	0.114014	0.0933228	0.0663695	0.122241	0.114267	-0.0211942	0	0.0422912	-0.10105	-0.0594366	0.00468278	0.176814	0.223488	-0.0167062	0.144096	-0.00701319	-0.60354	-1.3655	0	0.0676261	0.0467181	0.067356	0.0442847	0.37041	0.288661	-0.117609	-0.0909495	0.103952	-0.0946524	-0.336756	0.218097	-0.442123	-0.473812	-0.042419	0.128556	-0.0207724	0.136834	0.159363	0.129904	-0.072354	0.0845932
	-10	0	0	-0.0554806	0	-0.0794073	0.0200102	0.0988299	0.217887	0.0984878	0.0335095	0.0244512	0.121612	-0.103186	-0.0718416	0	-0.1282	0.0724893	-0.0383181	0.0249665	0	0.0156858	-0.0362022	0.0229766	0.447972	-0.340271	0.0213402	0.0855753	0	0.106323	-0.0765077	-0.0415405	-0.35789	0	-0.0368802	0.152473	0.364502	0	-0.297134	-0.44674	0.275677	0	0	0.039771	-0.156859	0.063781	0.187745	-0.0204434	-0.0436749
	0	0.0486373	0.0904359	-0.0247013	-0.0284989	-0.00930054	0.0634757	0	0.048076	0.176257	0.114281	0.118447	0.198692	-0.177589	-0.142329	-0.022189	-0.155489	-0.0217768	0.105686	0.10237	0.188113	0.0142795	-0.0140064	0.0392157	0.0480472	0	0.0367677	0.158149	0.0824014	-0.0147263	-0.209397	0.113661	-0.0573339	-0.219307	0	0.0639775	0.124405	-0.223298	0.315107	-0.346256	0.315108	0.0252727	0.114234	0.0493091	-0.0522191	0.121324	-0.0517562	0.0431295	0.0303513
	10	0.0794825	0.195081	0.00528184	-0.00529583	-0.220326	0.144792	-0.0465784	0.140215	0.158219	0.199583	0.158313	0.219193	0.000960461	0.192185	-0.110528	0.177787	0.0938665	0.524036	0.233122	0.277505	0.082779	0.102721	0.112112	0.239674	0.627732	0.0318064	0.168656	-0.258536	0	0.0615708	0.557513	0	0.032606	0.0128807	0.119651	-0.270634	-0.0318971	-0.301992	0.207324	-0.0757111	0.0318311	0.247583	0.187605	0.283598	0.356232	0.310203	0.231761	0.291467
	20	0.0147471	0.300516	-0.0182099	-0.142716	-0.0341661	-0.00538871	0.107233	0.339401	0.2085	0.172838	0.123915	0.149824	0.220682	0.507163	0.17233	0.152581	0	0.480776	0.308856	0.390826	0.143861	0.138412	0.110527	0.194156	0.414412	0.115785	-0.0228964	0.091254	0.12656	-0.0848703	0.16484	0.461735	0.0890613	-0.032483	0.44469	-0.135347	0.0574072	0.38082	-0.267441	-0.133878	0.070069	0.123399	0.179467	0.173654	0.240815	0.251575	0.420771	0.436821
	30	0.0223577	0.41456	-0.0324569	0.0459629	-0.0676694	0.0437084	0.0815506	0.315999	0.157619	0.170987	0.0772922	0.104008	0.511766	0.589737	0.466803	0.0283551	0.219133	0.639507	0.458377	0.437933	0.205119	0.0675196	0.105634	0.121476	-0.115895	0.415409	0.000695069	0.0102661	0.240832	-0.0068899	0.271975	0.454332	0.210835	0.128688	0.536277	0.306264	0.18411	0.0154743	0.212581	0.558934	0.157301	0.327597	0.120822	0.162916	0.36191	0.222988	0.285155	0.335587
	40	0.0818118	0.288405	-0.066798	0.0605941	-0.0943737	0.0988277	0.335445	0.462443	0.155926	0.1293	0.0820605	0.0970387	0.213671	0.562438	0.56961	0.206607	0.52161	0.611878	0.56401	0.549158	0.0367223	0.101732	0.0532038	0.678749	0.558533	0.33544	0.187137	0.060555	0.189613	0.124211	0.246983	0.369633	-0.070231	0.169714	0.479028	0.141436	0.399269	0.0602318	0.285499	0.419009	0.209769	0.204479	0.167019	0.415624	0.455455	0.288274	0.301768	0.31698
	50	0.0777333	0.185033	-0.159671	0.206685	0.0542104	0.0670334	0.466919	0.64807	0.16759	0.225403	0.0571794	0.134673	0.407748	0.401146	0.620214	0.168599	0.325753	0.658238	0.515165	0.616914	0.235961	0.10138	0.108674	0.232931	-0.358871	0.44742	-0.0596124	0.195403	0.18415	0.16378	0.791572	0.255578	0.0810878	0.0379462	0.450903	0.301592	0.447086	0.584484	0.366097	0.737055	0.135181	0.0372747	0.217853	0.297144	0.257008	0.404362	0.312482	0.497007
	60	0.0420727	0.221127	-0.100452	-0.00588699	0.14806	0.102264	0.556164	0.848698	0.107983	0.171247	0.0325333	0.19532	0.41223	0.640479	0.680277	0.16927	0.512886	0.628946	0.621405	0.563174	0.266044	0.179279	0.227064	0.753676	0.529006	0.417154	0.0947338	0.0241526	0.345422	0.0689341	0.652109	0.681268	0.0256648	0.265298	0.87053	0.252185	0.281968	0.259038	-0.107708	0.364802	0.189925	0.171015	0.0975135	0.219504	0.435111	0.273241	0.432916	0.399808
	70	0.0308155	0.306951	-0.160443	-0.123972	0.177715	0.0843016	0.499941	0.934793	0.0764063	0.151993	0.0368067	0.180355	0.549864	0.57442	0.661392	0.0547144	0.722429	0.640056	0.784636	0.442796	0.200207	0.215352	0.168056	-0.586494	0.742586	0.39237	0.662891	-0.0357081	0.311798	0.19446	0.555593	0.731403	0.115687	0.198733	0.457207	0.481793	0.0469695	0.507182	-0.289339	0.773591	0.287053	0.078361	0.249487	0.2934	0.312871	0.360719	0.129647	0.422478
	80	0.0768863	0.333568	-0.0442909	0.121065	0.261206	-0.023056	0.592081	0.913664	0.132079	0.20206	0.0468032	0.154325	0.379158	1.15681	0.828435	0.259997	0.556573	0.567424	0.517745	0.548051	0.221165	0.250285	0.116713	-0.337548	0.353928	0.547506	0.281339	-0.29474	0.356945	0.0318022	-0.00985201	0.235156	0.222725	0.101757	0.548521	0.317689	0.0253782	0.0555825	-0.388589	0.858627	0.411562	0.215044	0.167595	0.172185	0.430452	0.310609	0.215923	0.248396
	90	0.0906677	0.49071	-0.135413	0.0451254	0.172872	0.0541995	0.658126	0.950283	0.184147	0.12619	0.0247511	0.186402	0.504626	1.04058	0.703161	0.191036	0.51242	0.615883	0.474717	0.454252	0.144384	0.298027	0.212746	-0.732696	0.398153	0.611572	0.527312	-0.0619932	0.363172	0.341865	0.553802	0.740083	0.395223	0.218542	0.782277	0.690993	0.183074	0.0707099	0.0946329	0.314938	0.341847	0.173818	0.232837	0.302559	0.523717	0.322826	0.299526	0.480625
	100	0.226241	0.179159	-0.170538	0.0444849	0.44959	0.127281	0.609408	0.828542	0.139259	0.0937886	0.0316436	0.0495021	0.397023	0.831519	0.519981	0.192309	0.771277	0.504529	0.522703	0.754697	0.359786	0.209062	0.262826	0.0989042	0.468652	0.634067	0.641263	0.0735487	0.299916	0.203436	0.791572	0.798131	0.265013	0.212887	0.804097	0.373515	0.107843	-0.0793144	-0.429642	1.07405	0.454504	0.310698	0.170645	0.238372	0.318523	0.347165	0.214923	0.415572
	110	0.274481	0.233601	-0.0559243	0.00440908	0.429375	0.21409	0.824749	1.18402	0.0391885	0.167016	0.0147897	0.121203	0.681223	0.555718	0.699127	0.197694	0.653969	0.523002	0.560721	0.59165	0.28101	0.26896	0.242744	0.380819	-0.283949	0.553033	0.366015	0.539366	0.262383	0.112851	0.451486	0.804105	0.39565	0.106347	0.788944	0.954332	0.0375492	-0.406981	-0.100759	0.633325	0.0809435	-0.0636193	0.205561	0.418634	0.20359	0.444688	0.42134	0.380282
	120	0.318159	0.323444	-0.112049	0.170895	0.481821	0.206793	0.758468	0.937293	0.0583176	0.109173	-0.00575793	0.111287	0.583416	1.01058	1.02288	0.165692	0.712806	0.584686	0.782283	0.627835	0.195523	0.265531	0.336273	0.144329	-0.901275	0.476462	0.0879058	-0.106653	0.286254	-0.0815919	0.318207	0.367846	-0.144093	0.124306	0.534307	0.344668	0.495337	-0.717854	-0.449438	0.494933	0.0141116	0.0317536	0.0973735	0.436217	0.322597	0.35356	0.219391	0.481501
	130	0.285132	0.334051	-0.0819749	0.295359	0.338753	0.191312	0.630753	0.97267	0.0589696	0.114971	-0.013765	0.0918149	0.487562	1.06846	0.803673	0.260461	0.737547	0.565115	0.701844	0.483864	0.29907	0.255557	0.230494	0.051138	-0.305151	0.48276	0.483277	0.182607	0.272711	0.31832	0.531539	0.390923	0.361229	0.0821699	0.74012	0.795744	0.232003	0.336895	0.078495	0.354539	0.357898	0.188952	0.263226	0.332128	0.226123	0.300682	0.312188	0.491981
	140	0.293171	0.44804	-0.0633152	0.2057	0.579584	0.147283	0.752358	1.13463	0.0482585	0.156049	-0.0908373	0.0836387	0.359629	0.942537	0.649115	0.119873	0.550846	0.529284	0.386386	0.592549	0.142245	0.286453	-0.0294692	-0.43692	0.144771	0.247383	0.0497179	-0.132046	0.376966	0.202577	0.637608	0.537806	-0.00487666	0.199399	0.434871	0.61512	0.223411	-0.250364	-0.301225	1.24412	0.166405	0.308484	0.0922388	0.517896	0.452527	0.384843	0.414785	0.499533
	150	0.260051	0.479324	-0.0542528	0.302921	0.573993	0.201387	0.581326	1.21803	0.020946	0.121886	-0.0425097	0.0816565	0.482408	0.98187	0.877369	0.142997	0.25969	0.521339	0.618901	0.67775	0.127279	0.276642	0.240018	-0.093191	0.16103	0.430859	0.309755	0.250229	0.334306	0.217689	0.687892	0.653495	0.660307	0.160017	0.545399	0.233104	0.0389246	0.700021	-0.196855	0.527636	0.367272	0.17407	0.171874	0.364579	0.339784	0.26823	0.281204	0.502032
	160	0.271901	0.394213	0.00482598	0.428371	0.576441	0.139256	0.653114	1.26438	0.0573871	0.0766745	-0.0365318	0.0850176	0.41271	1.29409	0.976142	0.160272	0.518281	0.592033	0.59525	0.521434	0.293131	0.318707	0.253424	0.0985295	-0.547086	0.472815	-0.0977185	-0.0746398	0.346032	0.276297	0.973685	0.424363	0.123483	0.228269	0.901806	0.257913	0.168585	0.37631	-0.470833	0.374681	0.126549	0.103641	0.133861	0.355163	0.451254	0.381168	0.29887	0.539748
	170	0.323635	0.2486	-0.0680865	0.259964	0.562576	0.250987	0.454154	1.38778	0.00823479	0.110659	-0.0480677	0.13976	0.799904	1.14655	0.460961	0.183551	0.305241	0.438631	0.838135	0.520455	0.118828	0.365357	0.140455	-0.521214	0.920916	0.47542	0.252474	0.1743	0.259491	0.131452	0.500789	0.424006	0.233439	0.241816	0.538944	0.531229	0.386457	0.0184581	0.00411447	1.32776	0.341847	0.159441	0.160282	0.298649	0.266607	0.505059	0.366411	0.47985
	180	0.290134	0.52878	-0.0499799	0.260998	0.67586	0.157045	0.556814	1.42783	0.0361701	0.122422	-0.0413051	0.0706835	0.933248	0.850326	0.755365	0.2234	0.557106	0.503835	0.680115	0.392941	0.189296	0.287317	0.337437	-0.137398	-0.523283	0.392234	0.206844	-0.0731024	0.387306	0.053331	0.453619	0.258896	-0.0168725	0.15254	0.733695	0.212365	-0.157752	0.799736	-0.395218	0.489397	0.223948	0.302458	0.187309	0.186539	0.262457	0.500692	0.338308	0.348997
	190	0.402016	0.394707	-0.0152924	0.152643	0.582417	0.12545	0.55757	1.1399	0.121881	0.149524	0.0800912	0.135521	0.516216	0.7292	0.726568	0.18393	0.28443	0.485701	0.554296	0.563984	0.269714	0.268634	0.172819	-0.565234	0.274714	0.463572	0.191553	0.00607533	0.3164	0.142602	0.7215	0.303416	0.110063	0.15898	0.538005	0.180081	-0.0146956	-0.0145722	-0.563546	0.268183	0.31177	0.0693086	0.110708	0.264344	0.473686	0.624916	0.364565	0.425091
	200	0.303411	0.445328	-0.0462115	0.272969	0.567354	0.0504768	0.562475	1.1504	0.184572	0.0968135	-0.00691751	0.123733	0.836241	0.810367	0.920773	0.107364	0.392348	0.439907	0.587737	0.305803	0.188792	0.222905	0.279502	-0.613562	-0.051769	0.318676	0.0691389	0.44593	0.317691	0.194776	0.685461	0.169347	0.517602	0.117644	0.782549	0.259209	0.0503985	-0.733467	-0.169013	1.4489	0.342977	-0.273171	0.181459	0.352483	0.39254	0.388923	0.231295	0.519547
	210	0.364572	0.316789	0.00053487	0.139662	0.661567	0.340365	0.636107	1.33025	0.0589037	0.105872	0.0215472	0.0738139	0.505651	0.648971	0.600529	0.154336	0.0159164	0.431914	0.432676	0.372214	0.0789393	0.298156	0.265399	-0.588368	-0.814386	0.464795	0.242088	0.16396	0.35716	0.176753	0.888003	0.567417	0.086356	0.210281	0.662141	0.360403	0.205908	0.0321282	-0.686569	0.58048	0.19763	0.232421	0.244865	0.385834	0.218994	0.324902	0.35016	0.399363
	220	0.31685	0.42161	0.0083148	0.121237	0.632394	0.204884	0.342796	1.19382	-0.00891614	0.179993	0.0670209	0.113399	0.551273	0.744204	0.918443	0.145509	0.373335	0.494486	0.749273	0.47996	0.261956	0.294264	0.208589	-0.503138	0.381113	0.371166	0.143307	0.236888	0.345374	-0.0362377	0.275984	0.404554	-0.00733279	0.221873	0.525124	0.524356	0.255817	0.19499	-0.204306	0.461932	0.251463	-0.0663659	0.256162	0.510113	0.348517	0.475184	0.162874	0.490761
	230	0.265587	0.365938	-0.00354351	0.442904	0.429268	0.0735329	0.363645	1.26289	0.0208947	0.176078	-0.0125605	0.080247	0.747751	0.796614	0.755712	0.197798	0.481919	0.466502	0.447449	0.511866	0.18248	0.354632	0.298543	-0.692798	-0.575832	0.343709	0.169883	-0.145287	0.311403	-0.0321353	0.173626	0.254557	0.216958	0.18791	0.371712	0.285645	-0.0190101	-0.791618	0.318597	0.439917	0.109436	0.0857319	0.15871	0.342829	0.315646	0.257302	0.290072	0.63218
	240	0.412075	0.437597	-0.0147028	0.148111	0.641855	0.180639	0.569365	1.12744	-0.0175246	0.164978	-0.0319585	0.0845394	0.907508	0.8385	0.948527	0.158741	0.281566	0.458896	0.624643	0.402983	-0.0915573	0.291895	0.180942	-0.84949	0.544355	0.403675	0.328563	0.143006	0.359311	0.0768583	0.29202	0.951856	0.246218	0.226049	0.510668	0.592572	0.0855738	0.371522	0.172351	0.609777	0.178882	0.136992	0.182377	0.443926	0.220115	0.413811	0.261416	0.434308
	250	0.32604	0.427429	-0.0101808	0.247377	0.4911	0.221918	0.581184	1.12914	0.0512916	0.0577089	0.0220171	0.121456	0.446486	0.566137	0.566584	0.172092	0.0902371	0.393451	0.465181	0.450308	0.177738	0.244282	0.328747	-0.29896	-0.0868887	0.353269	-0.261673	-0.0283185	0.320524	0.0193373	0.527829	-0.0643284	0.467661	0.0251099	0.751121	0.297643	0.19515	-0.555895	0.190226	0.356839	0.27827	0.00106499	0.156828	0.474065	0.177263	0.208743	0.330889	0.455772
	260	0.383474	0.253091	-0.0670107	0.196315	0.431032	0.280169	0.672521	1.04897	0.00114291	0.0714732	0.00559299	0.086416	0.710069	1.12983	0.469864	0.223744	0.132092	0.430445	0.435282	0.299181	0.0366765	0.155681	0.235202	-0.248759	-0.733481	0.309637	0.311309	-0.0539093	0.271946	0.122844	0.720433	0.578241	0.0278361	0.111129	0.41802	0.260566	0.122332	-0.356603	-0.47449	0.4756	0.169558	0.0679353	0.154789	0.197478	0.0970592	0.247495	0.358216	0.457452
	270	0.314626	0.467629	-0.0529096	0.221489	0.589066	0.310089	0.448529	1.01211	0.0709408	0.103805	-0.0238864	0.121045	0.585721	0.79031	0.628247	0.220509	0.0325653	0.478645	0.524751	0.698734	0.0949652	0.165443	0.107189	-0.574225	0.778876	0.229351	0.169597	0.583282	0.316794	-0.020284	0.564592	0.568183	0.101556	0.035222	0.679901	0.218846	0.178307	0.697453	0.188214	0.744038	0.108914	-0.024691	0.215442	0.403473	0.444278	0.0728262	0.201553	0.45092
	280	0.354721	0.287416	-0.0761156	0.245603	0.726062	0.428389	0.552145	1.28324	0.0880991	0.158262	0.0151495	0.171256	0.642709	0.974837	0.376552	0.243032	0.29039	0.419868	0.530797	0.34867	0.0482741	0.283899	0.179656	0.30561	-0.663111	0.26707	-0.0632104	-0.0702507	0.263519	0.225105	0.7537	-0.0355338	0.197985	0.118339	0.606771	0.212425	-0.114927	-0.0711262	-0.388452	0.593127	0.119131	0.284605	0.0993185	0.330568	0.537976	0.463086	0.349918	0.477825
	290	0.271084	0.46864	-0.0117124	0.18592	0.682371	0.201821	0.421227	1.19475	0.0430129	0.150454	0.019463	0.12425	1.03534	0.911904	0.605502	0.247006	0.122869	0.440408	0.432221	0.477786	0.0275123	0.301309	0.116384	-0.305142	0.311524	0.340175	-0.230926	0.165547	0.266854	0.360957	0.675907	0.261755	-0.289076	0.105933	0.41499	0.469765	-0.00798839	-0.0596072	-0.014675	0.984458	0.258274	0.0871332	0.191013	0.450277	0.535404	0.445905	0.427758	0.573028
	300	-0.197247	0.0391347	-0.288295	-0.213286	0.0535155	-0.126951	0.186526	0.890034	0.0960189	0.237677	0.0587638	0.207922	0.676645	0.652774	0.610649	0.308534	0.0198122	0.454585	0.621734	0.351151	-0.115596	0.299186	0.199623	-0.352814	0.164802	-0.01212	-0.216248	-0.150148	0.142386	-0.235011	0.404018	0.461173	-0.027409	-0.128496	0.462329	0.120486	-0.11894	-0.276178	-0.0118863	-0.313149	0.0673545	-0.0635913	0.149717	0.346188	0.414131	0.228286	0.3322	0.477954
	310	-0.429071	-0.308126	-0.492567	-0.468422	-0.205734	-0.442985	-0.23606	-0.0923877	-0.254561	-0.272303	-0.346475	-0.290541	0.498191	0.960354	0.560672	0.323624	0.0881726	0.431074	0.55928	7.90725e-05	-0.202738	-0.0421671	-0.029584	-0.0582561	-0.371358	-0.511214	-0.926118	-0.424777	-0.206754	-0.281907	-0.0644859	-0.432532	-0.398071	-0.343041	-0.0374894	-0.396696	-0.234188	-0.106585	-0.802414	-0.0871231	-0.527338	-0.315294	-0.109712	-0.165651	0.018485	-0.0116923	-0.134909	0.0686853
	320	-0.462215	-0.24972	-0.605357	-0.760284	-0.376394	-0.416354	-0.212741	-0.107438	-0.360045	-0.396934	-0.418214	-0.407023	0.172851	-0.187757	-0.202553	-0.0296456	-0.0658964	0.0674321	-0.0374624	-0.147856	-0.442068	-0.11799	-0.358247	-0.363585	-0.886707	-0.628947	-0.795527	-0.518338	-0.397251	-0.323405	-0.473493	-0.708327	-0.919268	-0.385029	-0.303219	-0.308073	-0.232417	-1.03053	-0.694112	-0.164027	-0.652032	-0.508394	-0.265124	-0.321941	-0.167562	-0.341558	-0.340516	-0.219308
	330	-0.569917	-0.407577	-0.620297	-0.513277	-0.32724	-0.485487	-0.327538	-0.155904	-0.40119	-0.452901	-0.458605	-0.418549	0.237266	0.292159	-0.268842	-0.0910014	-0.282965	-0.206172	-0.22566	-0.148024	-0.455353	-0.204639	-0.216398	-1.46586	-0.459287	-0.637443	-0.94374	-0.723535	-0.39235	-0.321494	-0.436644	-0.471946	-0.719574	-0.369972	-0.273245	-0.416079	-0.514253	-1.32607	-1.0694	0.125958	-0.62622	-0.551806	-0.325325	-0.219522	-0.489624	-0.321967	-0.350487	-0.360153
	340	-0.564534	-0.381728	-0.641145	-0.546357	-0.453471	-0.450274	-0.281279	-0.143802	-0.427169	-0.467018	-0.481127	-0.421568	0.0252281	-0.0709039	-0.39495	-0.182433	-0.452484	-0.382406	-0.478486	-0.20803	-0.490669	-0.250581	-0.343149	-1.17711	-1.06478	-0.632595	-0.743887	-0.538572	-0.30557	-0.252437	-0.14859	-0.327615	-0.683231	-0.465511	-0.191629	-0.793423	-0.355653	-0.521685	-0.102816	-0.61246	-0.506314	-0.377316	-0.343001	-0.285599	-0.198803	-0.36437	-0.376917	-0.278029
	350	-0.534718	-0.420303	-0.630557	-0.67858	-0.486161	-0.586458	-0.462191	-0.132232	-0.387431	-0.485744	-0.425322	-0.438216	0.303858	0.0181818	-0.317532	-0.245699	-0.255261	-0.358685	-0.380062	-0.154774	-0.491343	-0.249523	-0.310441	-1.06931	-0.444199	-0.661796	-0.54657	-0.595383	-0.336146	-0.376701	0.214654	-0.162659	-0.528851	-0.330856	-0.50597	-0.544342	-0.418128	-0.198806	-0.3047	-0.159811	-0.543254	-0.637706	-0.406905	-0.291858	-0.497518	-0.340508	-0.55606	-0.386642
	360	-0.508756	-0.410179	-0.60616	-0.597172	-0.606566	-0.53192	-0.442855	-0.0553843	-0.486212	-0.472727	-0.437288	-0.452024	0.0204578	-0.119927	-0.548325	-0.32605	-0.358018	-0.349965	-0.337414	-0.285788	-0.51041	-0.23853	-0.389469	-0.408167	-0.898933	-0.809886	-1.18109	-0.431374	-0.487784	-0.492724	-0.116646	-0.468729	-0.860214	-0.487793	-0.254879	-0.728974	-0.560902	-0.879814	-0.588278	-0.518736	-0.52287	-0.259578	-0.379427	-0.400811	-0.60387	-0.485802	-0.542897	-0.448407
	370	-0.582496	-0.42587	-0.647144	-0.499483	-0.419946	-0.666195	-0.484446	-0.228249	-0.419637	-0.462126	-0.456001	-0.486864	0.0929086	0.0570982	-0.683511	-0.392911	-0.641449	-0.395098	-0.420459	-0.0598183	-0.572395	-0.309293	-0.265552	-1.11745	-1.31374	-0.646708	-0.496402	-0.700077	-0.459288	-0.4054	-0.601527	-0.116404	-0.361478	-0.473787	-0.646503	-0.863568	-0.478833	-0.762196	-0.543431	-0.395248	-0.272503	-0.714021	-0.438103	-0.43273	-0.37408	-0.437363	-0.469991	-0.31922
	380	-0.589391	-0.481619	-0.652827	-0.433125	-0.518617	-0.562343	-0.473336	-0.118503	-0.403051	-0.489585	-0.436103	-0.483472	-0.157356	-0.29018	-0.411192	-0.32882	-0.486181	-0.376625	-0.49852	-0.151335	-0.486751	-0.307747	-0.332453	-0.938091	-0.40986	-0.581917	-0.76797	-0.418157	-0.314272	-0.450964	-0.0456348	0.0981774	-0.307763	-0.294005	-0.222785	-0.382227	-0.270287	-0.766012	-0.40427	-0.671095	-0.472729	-0.322749	-0.410438	-0.504442	-0.42676	-0.460795	-0.287449	-0.403009
	390	-0.570616	-0.557242	-0.639601	-0.695084	-0.499877	-0.627624	-0.370228	-0.126188	-0.480864	-0.538155	-0.428881	-0.475977	-0.198175	0.419849	-0.467708	-0.263403	-0.663592	-0.389607	-0.48739	-0.312376	-0.613781	-0.311878	-0.306444	-1.50304	-0.663762	-0.707331	-0.986385	-0.732859	-0.389852	-0.556855	-0.53832	-0.909277	-0.713523	-0.394919	-0.257577	-0.570839	-0.31345	-1.40532	-1.09189	-0.764819	-0.606579	-0.551498	-0.405365	-0.494328	-0.428415	-0.461129	-0.373035	-0.452427
	400	-0.51973	-0.533425	-0.591445	-0.665279	-0.541997	-0.587109	-0.497483	-0.197624	-0.425242	-0.516444	-0.497241	-0.467762	-0.0399872	-0.345402	-0.412653	-0.330936	-0.35622	-0.455635	-0.557028	-0.285669	-0.514819	-0.3109	-0.427828	-1.06032	-1.68952	-0.721535	-0.881266	-0.44097	-0.463674	-0.533976	-0.418646	-0.42033	-0.540419	-0.420295	-0.395563	-0.691385	-0.495978	-0.837555	-0.380452	-0.766777	-0.484565	-0.544772	-0.477843	-0.380988	-0.481171	-0.369595	-0.553506	-0.41293
	410	-0.518751	-0.457516	-0.657483	-0.69698	-0.424479	-0.589044	-0.411523	-0.0617409	-0.50389	-0.565517	-0.490119	-0.524581	-0.0838162	-0.337484	-0.508886	-0.431108	-0.619872	-0.372313	-0.43427	-0.308056	-0.609372	-0.309775	-0.364181	-1.04411	-1.11225	-0.603824	-0.860128	-0.325911	-0.390509	-0.433801	0.476607	-0.33655	-0.54373	-0.384274	-0.320615	-0.572557	-0.256571	-1.00333	-0.0509738	-0.0475643	-0.452329	-0.480452	-0.466328	-0.480691	-0.329268	-0.247972	-0.477254	-0.401904
	420	-0.569523	-0.474152	-0.608603	-0.538204	-0.636135	-0.504569	-0.419631	-0.141486	-0.506205	-0.497909	-0.475049	-0.492485	-0.0619177	0.0542329	-0.242896	-0.401979	-0.478956	-0.376237	-0.559229	-0.256906	-0.667268	-0.288375	-0.341059	-1.30926	-0.407778	-0.702347	-1.24814	-0.655516	-0.476775	-0.320722	-0.658805	-0.70945	-0.919766	-0.483825	-0.0781913	-0.683306	-0.647832	-1.21754	-0.891789	-0.219894	-0.542748	-0.555085	-0.44218	-0.453746	-0.515493	-0.24141	-0.451134	-0.419822
	430	-0.572784	-0.503097	-0.648402	-0.580915	-0.472713	-0.551904	-0.469401	-0.132147	-0.519232	-0.526912	-0.493762	-0.492955	0.225804	-0.186403	-0.567349	-0.380024	-0.429509	-0.375107	-0.487795	-0.330918	-0.573069	-0.292668	-0.377258	-0.801161	-0.424037	-0.790132	-1.01255	-0.553227	-0.359443	-0.350281	-0.0290869	-0.468168	-0.737942	-0.525384	-0.440326	-0.93932	-0.360194	-0.467768	-0.74472	-1.15053	-0.61398	-0.58611	-0.415852	-0.398242	-0.358625	-0.396607	-0.39686	-0.446139
	440	-0.585998	-0.462644	-0.635839	-0.681265	-0.538234	-0.57752	-0.495142	-0.213007	-0.470951	-0.548382	-0.520598	-0.446267	-0.0144709	-0.476999	-0.260877	-0.343875	-0.508891	-0.387395	-0.475198	-0.298894	-0.680207	-0.225573	-0.367634	-0.652149	-1.29188	-0.742943	-0.858001	-0.642349	-0.40257	-0.156346	-0.413571	-0.478736	-0.584309	-0.445568	-0.193357	-0.704678	-0.516306	-0.943654	-0.282344	0.153722	-0.515132	-0.548023	-0.501447	-0.570647	-0.372527	-0.606901	-0.484102	-0.384661
	450	-0.511149	-0.512529	-0.570256	-0.526036	-0.561742	-0.577893	-0.593606	-0.0470532	-0.58193	-0.510553	-0.550542	-0.471004	-0.0921402	-0.0608492	-0.63103	-0.384962	-0.536894	-0.424244	-0.513925	-0.264438	-0.64427	-0.303219	-0.402455	-0.894446	-0.283559	-0.627815	-1.11092	-0.616188	-0.501757	-0.470442	-0.117328	-0.742278	-0.678176	-0.393956	-0.482574	-0.252728	-0.233924	-1.06544	-0.278321	-0.192386	-0.484784	-0.24506	-0.444031	-0.440402	-0.334564	-0.571538	-0.604209	-0.457926
	460	-0.639718	-0.481026	-0.626971	-0.852875	-0.607571	-0.576071	-0.432041	-0.121607	-0.551878	-0.534265	-0.513975	-0.510898	-0.00387386	-0.066684	-0.719681	-0.255575	-0.497436	-0.446237	-0.459262	-0.209621	-0.643216	-0.266035	-0.280658	-1.05086	-1.67287	-0.679987	-0.776065	-0.368364	-0.466388	-0.420582	-0.670448	-0.851585	-0.692272	-0.507277	-0.302703	-0.488304	-0.503288	-0.424467	-0.286185	-0.496806	-0.40143	-0.613436	-0.459078	-0.32631	-0.380013	-0.439367	-0.574312	-0.295545
	470	-0.585609	-0.521807	-0.711632	-0.547318	-0.46415	-0.606919	-0.558066	-0.0897811	-0.536229	-0.481534	-0.524916	-0.47275	-0.00960461	-0.177963	-0.433729	-0.35499	-0.33744	-0.435612	-0.54089	-0.291679	-0.70995	-0.265368	-0.356425	-0.894633	-1.0424	-0.766821	-0.968109	-0.37129	-0.361439	-0.310799	-0.643281	-0.503089	-0.546471	-0.380558	-0.432507	-0.383704	-0.587637	-0.912081	-0.279418	-0.525549	-0.437982	-0.466158	-0.376595	-0.572611	-0.58233	-0.48177	-0.46585	-0.454193
	480	-0.557724	-0.62452	-0.651806	-0.767255	-0.588318	-0.620448	-0.533022	-0.301702	-0.521012	-0.561599	-0.514815	-0.512483	-0.0377141	-0.209742	-0.454874	-0.382605	-0.567228	-0.393741	-0.498874	-0.238937	-0.622376	-0.255943	-0.330033	-1.30037	-0.765999	-0.893299	-1.23371	-0.505046	-0.472066	-0.365673	0.239476	-0.890693	-0.339622	-0.397273	-0.412595	-0.5523	-0.504927	-0.158421	-0.36788	0.0472662	-0.468818	-0.451473	-0.423165	-0.426177	-0.301795	-0.614322	-0.448132	-0.37273
	490	-0.547072	-0.376985	-0.583288	-0.68459	-0.566648	-0.562873	-0.481078	-0.263178	-0.539474	-0.477884	-0.52774	-0.487523	0.261982	-0.318781	-0.520641	-0.469236	-0.409896	-0.35221	-0.446235	-0.38194	-0.570334	-0.238166	-0.370068	-1.40367	-0.516909	-0.774591	-0.63885	-0.406502	-0.423524	-0.302086	-0.134644	-0.618318	-0.508383	-0.435722	-0.178112	-0.767046	-0.453304	-0.979946	-0.0780379	-0.284832	-0.402593	-0.309184	-0.485996	-0.384934	-0.452731	-0.671996	-0.485776	-0.402765
	500	-0.604201	-0.590952	-0.680616	-0.709	-0.530793	-0.505367	-0.520636	-0.106948	-0.507517	-0.502087	-0.54242	-0.5032	-0.0184409	-0.209482	-0.553368	-0.419821	-0.364311	-0.40561	-0.499355	-0.241942	-0.616666	-0.287253	-0.387027	-1.068	-1.24519	-0.701124	-1.07907	-0.438862	-0.44443	-0.371126	-0.121167	-0.406035	-0.569181	-0.393927	-0.670506	-0.704678	-0.327788	-0.917424	-0.0854896	-0.566343	-0.368874	-0.43093	-0.477827	-0.378419	-0.439287	-0.386036	-0.399155	-0.430188
	510	-0.557915	-0.579433	-0.60498	-0.78393	-0.466032	-0.659757	-0.527822	-0.137871	-0.53398	-0.471984	-0.550372	-0.487417	-0.0634224	-0.167544	-0.548465	-0.313455	-0.552211	-0.397084	-0.592872	-0.286756	-0.622625	-0.277495	-0.332032	-0.853798	-1.58299	-0.809116	-1.07916	-0.617874	-0.512001	-0.517128	-0.329978	-0.480676	-0.710675	-0.467436	-0.676294	-0.781606	-0.503363	-0.636736	-0.729816	-1.07988	-0.490264	-0.629915	-0.524351	-0.377776	-0.591572	-0.556887	-0.580989	-0.452126
	520	-0.573551	-0.687021	-0.682925	-0.784127	-0.607549	-0.574578	-0.593322	-0.216629	-0.561131	-0.509684	-0.573988	-0.511037	-0.0162638	-0.11305	-0.466908	-0.386803	-0.524507	-0.356327	-0.525055	-0.352505	-0.599744	-0.269589	-0.343532	-1.19022	-1.24909	-0.714376	-1.33053	-0.443648	-0.471683	-0.368478	-0.486032	-0.312503	-0.839355	-0.468605	-0.351497	-0.839875	-0.514178	-1.0782	-0.106885	-0.504514	-0.473539	-0.397018	-0.448248	-0.330439	-0.441782	-0.50859	-0.553593	-0.390088
	530	-0.492396	-0.728352	-0.640993	-0.742426	-0.62119	-0.580228	-0.541567	-0.232617	-0.587938	-0.570714	-0.560538	-0.527898	-0.0835601	-0.174368	-0.460335	-0.338231	-0.591036	-0.32773	-0.41626	-0.181382	-0.680083	-0.227737	-0.292472	-0.815491	-0.492326	-0.715622	-1.32807	-0.771642	-0.488561	-0.361483	-0.519896	-0.180171	-0.547823	-0.406778	-0.533459	-0.649816	-0.355804	-0.676913	-0.830072	-0.285769	-0.449497	-0.568314	-0.442973	-0.386495	-0.538129	-0.556672	-0.497938	-0.384173
	540	-0.521322	-0.574141	-0.67816	-0.701094	-0.628438	-0.563471	-0.545361	-0.154683	-0.508191	-0.531029	-0.560853	-0.518671	-0.0872739	-0.626622	-0.533162	-0.368376	-0.388852	-0.371232	-0.669162	-0.253279	-0.725498	-0.313291	-0.453476	-0.832163	-1.09118	-0.799783	-0.904367	-0.68319	-0.417428	-0.349632	0.197509	-0.237913	-0.464137	-0.417171	-0.738574	-0.562187	-0.307271	-1.00014	-0.68602	-0.164367	-0.544029	-0.554945	-0.432517	-0.560313	-0.498434	-0.387325	-0.407556	-0.487373
	550	-0.524981	-0.470989	-0.579149	-0.602345	-0.486429	-0.607579	-0.635681	-0.162843	-0.576011	-0.497288	-0.585849	-0.540314	0.219465	-0.175358	-0.471186	-0.329284	-0.5621	-0.382761	-0.563453	-0.264003	-0.69692	-0.334957	-0.39084	-0.704505	-0.372008	-0.776335	-1.11469	-0.56508	-0.481604	-0.255978	-0.855291	-0.333282	-0.504716	-0.496291	-0.39326	-0.489178	-0.380353	-0.988342	-0.698775	-0.374894	-0.468026	-0.523304	-0.389805	-0.278881	-0.475162	-0.601985	-0.391564	-0.355673
	560	-0.566186	-0.534666	-0.656887	-0.686906	-0.615546	-0.625758	-0.574294	-0.253292	-0.554581	-0.528296	-0.613134	-0.555863	-0.10914	-0.259443	-0.510277	-0.334067	-0.381227	-0.332364	-0.542812	-0.303282	-0.586452	-0.347216	-0.337093	-0.302145	-0.996878	-0.711295	-0.810164	-0.493466	-0.455283	-0.570231	-0.0640167	-0.711645	-0.662763	-0.345469	-0.330495	-0.858112	-0.448876	-1.0449	-0.650178	-0.46768	-0.738826	-0.479527	-0.512619	-0.416486	-0.286009	-0.385869	-0.472371	-0.475786
	570	-0.489355	-0.537026	-0.634556	-0.851766	-0.542777	-0.57142	-0.622633	-0.280473	-0.598004	-0.536815	-0.614514	-0.547172	0.102865	-0.375983	-0.406218	-0.375361	-0.749634	-0.324517	-0.541219	-0.250156	-0.690359	-0.33562	-0.332943	-0.887984	-0.884365	-0.829845	-1.23326	-0.437895	-0.453359	-0.483468	-0.240287	-0.607035	-0.597017	-0.410494	-0.504758	-0.653916	-0.26991	-1.23225	-1.02053	-0.223258	-0.69317	-0.45024	-0.400526	-0.40953	-0.359567	-0.477856	-0.496524	-0.286414
	580	-0.493704	-0.581421	-0.671614	-0.652076	-0.521696	-0.585989	-0.558055	-0.213611	-0.568618	-0.544874	-0.59667	-0.520011	0.192893	-0.409586	-0.413592	-0.352667	-0.286628	-0.317234	-0.47583	-0.21739	-0.694133	-0.320075	-0.378299	-0.991758	-1.01665	-0.763015	-1.19519	-0.595457	-0.410602	-0.28594	-0.154689	-0.500077	-0.839391	-0.444058	-0.62644	-0.319135	-0.318029	-0.656651	-0.914419	-0.776784	-0.496755	-0.328943	-0.493231	-0.372453	-0.650923	-0.479956	-0.425308	-0.474882
	590	-0.561485	-0.713945	-0.605497	-0.697694	-0.570657	-0.532354	-0.561801	-0.0630265	-0.565571	-0.575927	-0.641359	-0.57683	0.119417	-0.240167	-0.586408	-0.38448	-0.459077	-0.308208	-0.566691	-0.239768	-0.669937	-0.295105	-0.395334	-0.888264	-1.87292	-0.664945	-1.14523	-0.555062	-0.464248	-0.428173	-0.459803	-0.557972	-0.755953	-0.443318	-0.401352	-0.763881	-0.535241	-1.01478	-0.0585627	-0.00425822	-0.576737	-0.872369	-0.473891	-0.324511	-0.39753	-0.619261	-0.531838	-0.418013
	600	-0.565627	-0.666323	-0.624199	-0.908567	-0.512812	-0.631589	-0.539132	-0.187552	-0.6104	-0.556162	-0.634437	-0.549919	0.262526	-0.515603	-0.491949	-0.347385	-0.632592	-0.398166	-0.574381	-0.239827	-0.666516	-0.350176	-0.450077	-1.11211	-1.01054	-0.700285	-0.834737	-0.484093	-0.490605	-0.277121	-0.442402	-0.425435	-0.801125	-0.410731	-0.505273	-0.524537	-0.43987	-1.08258	-0.576895	-0.488077	-0.429181	-0.505199	-0.500529	-0.409566	-0.500395	-0.44507	-0.468921	-0.428106
Figure 6b	Time (sec)	GZnP3-TRPML1 Neurite Trace 1	GZnP3-TRPML1 Neurite Trace 2	GZnP3-TRPML1 Neurite Trace 3	GZnP3-TRPML1 Neurite Trace 4	GZnP3-TRPML1 Neurite Trace 5	GZnP3-TRPML1 Neurite Trace 6	GZnP3-TRPML1 Neurite Trace 7	GZnP3-TRPML1 Neurite Trace 8	GZnP3-TRPML1 Neurite Trace 9	GZnP3-TRPML1 Neurite Trace 10	GZnP3-TRPML1 Neurite Trace 11	GZnP3-TRPML1 Neurite Trace 12	GZnP3-TRPML1 Neurite Trace 13	GZnP3-TRPML1 Neurite Trace 14	GZnP3-TRPML1 Neurite Trace 15	GZnP3-TRPML1 Neurite Trace 16	GZnP3-TRPML1 Neurite Trace 17	GZnP3-TRPML1 Neurite Trace 18	GZnP3-TRPML1 Neurite Trace 19	GZnP3-TRPML1 Neurite Trace 20	GZnP3-TRPML1 Neurite Trace 21	GZnP3-TRPML1 Neurite Trace 22	GZnP3-TRPML1 Neurite Trace 23	GZnP3-TRPML1 Neurite Trace 24	GZnP3-TRPML1 Neurite Trace 25	GZnP3-TRPML1 Neurite Trace 26	GZnP3-TRPML1 Neurite Trace 27	GZnP3-TRPML1 Neurite Trace 28	GZnP3-TRPML1 Neurite Trace 29	GZnP3-TRPML1 Neurite Trace 30	GZnP3-TRPML1 Neurite Trace 31	GZnP3-TRPML1 Neurite Trace 32	GZnP3-TRPML1 Neurite Trace 33	GZnP3-TRPML1 Neurite Trace 34	GZnP3-TRPML1 Neurite Trace 35	GZnP3-TRPML1 Neurite Trace 36	GZnP3-TRPML1 Neurite Trace 37	GZnP3-TRPML1 Neurite Trace 38	GZnP3-TRPML1 Neurite Trace 39	GZnP3-TRPML1 Neurite Trace 40	GZnP3-TRPML1 Neurite Trace 41	GZnP3-TRPML1 Neurite Trace 42	GZnP3-TRPML1 Neurite Trace 43	GZnP3-TRPML1 Neurite Trace 44	GZnP3-TRPML1 Neurite Trace 45	GZnP3-TRPML1 Neurite Trace 46	GZnP3-TRPML1 Neurite Trace 47	GZnP3-TRPML1 Neurite Trace 48
	-300	0.0654814	-0.0309761	0.0443072	0.0757512	-0.00541159	-0.131089	-0.28165	-0.072443	0.0553028	0.0125688	0.0963807	-0.0448008	0.0675818	0.0696511	-0.0471834	0.0511163	0.0182827	0.0542437	-0.0561759	0.0855951	0.11182	-0.0188408	0.262805	0.0898767	0.00262595	-0.0203978	0.133607	0.0930671	-0.0631368	-0.0669087	0.117888	0.260757	-0.123052	0.0401425	-0.0301273	-0.0485864	0.0382221	-0.0248273	-0.0298324	-0.128596	-0.0780542	-0.0291484	-0.047265	0.144638	-0.0221206	0.0359904	0.00677623	-0.102539
	-290	0.0100263	-0.0138166	-0.0851067	0.0486192	0.0080827	0.0404184	0.316964	0.0463021	0.156181	0.015845	0.0701612	-0.0448448	0.136559	-0.0940676	0.0452719	-0.15482	0.012127	0.0740101	0.0063649	0.159269	0.000183031	-0.19833	0.276352	0.063982	0.0501605	-0.211797	0.0150806	0.0571571	0.176206	-0.1177	0.227796	-0.00385121	0.0963849	0.0230588	0.0708973	0.0706036	-0.0276929	0.0724335	-0.104962	0.0582803	-0.0020142	0.0734386	0.0123248	0.0511715	-0.0996227	0.0348673	-0.0112506	-0.0421275
	-280	-0.0581934	0.0332895	-0.0802002	-0.0179264	-0.0103809	-0.2003	0.0481883	0.0380598	0.0137968	-0.041306	-0.0650765	0.00476193	0.0968375	0.0166871	-0.0832517	-0.0952763	0.0175522	-0.11876	-0.104083	0.0384817	0.0431037	-0.312113	0.0997232	-0.0757101	-0.213772	0.117197	0.220163	0.1935	0.0511257	0.0637736	0.193463	-0.145395	-0.0861115	-0.0791018	0.0684556	0.0580395	-0.0567034	-0.0993844	0.0705206	0.0231772	-0.0836129	0.00642998	-0.0382432	-0.000299872	-0.0252837	-0.0757207	0.0185022	-0.147891
	-270	0.0451144	0.015952	0.00499166	0.0909492	-0.00443161	0.0432935	-0.184599	-0.139654	0.106222	0.0961235	-0.00467337	-0.0214485	0.0542095	-0.149456	-0.150586	-0.230101	-0.0305444	0.0993155	-0.162745	0.0308302	-0.0706728	0.122148	-0.0142345	-0.209852	-0.0145765	-0.0301294	0.12368	0.108463	-0.0454101	-0.0685165	0.0240144	-0.176617	-0.00842278	-0.00790098	-0.0108678	0.107226	0.00410438	0.0170694	0.0411426	0.0195636	-0.0282198	0.0948837	0.0124354	-0.0713496	-0.0398782	0.0249327	-0.0299875	-0.0572335
	-260	-0.0349483	0.00837004	0.0897149	-0.0860352	0.00753634	-0.0369182	-0.271964	-0.0824428	-0.0771063	-0.0196618	0.0516364	-0.077057	0.0547206	0.00390273	0.152498	-0.178232	0.0351328	0.151555	-0.146464	-0.0119798	0.0104556	0.00887945	-0.058494	0.168861	-0.12996	0.0860778	0.0180206	-0.101644	-0.0842928	0.240089	0.144354	0.0118389	-0.00140654	-0.0595269	0.0258751	-0.0107848	0.0525291	0.0213596	-0.00642646	-0.0845507	0.028467	0.0228411	0.025606	0.0262755	-0.126557	-0.00969135	-0.0176056	-0.0992177
	-250	-0.0138476	0.0436678	-0.0149679	-0.0302296	0.0145003	-0.0611692	-0.190485	0.017232	0.0521266	0.0296291	0.0628781	0.000457286	-0.0177228	-0.0887952	-0.0260162	-0.027569	0.0919451	-0.0235157	-0.085642	0.0880542	-0.125456	0.00935443	-0.085931	-0.175434	-0.0637758	-0.0119088	-0.0492531	-0.0162455	0.0466195	-0.159983	0.0244824	-0.245558	-0.0841374	-0.000795357	0.0447041	0.0327584	-0.0176069	-0.0203758	-0.109685	-0.0692165	0.0221089	0.070188	-0.0151469	0.0398163	-0.0416748	0.0361679	0.0391349	-0.0297864
	-240	-0.0253009	-0.00733411	-0.0487308	-0.00180929	0.00298331	-0.0627109	0.0848507	-0.0365851	0.0758491	0.0243844	-0.0630332	-0.0839251	0.0745814	0.0449194	0.0502979	-0.0106865	0.0929805	0.0111673	-0.188489	-0.00444467	0.0196415	-0.0442917	0.0399351	-0.0214589	0.104176	0.0429729	0.128501	-0.0441353	0.0532132	-0.120192	0.0243821	-0.120751	-0.0235081	0.0603288	0.0508059	0.138467	-0.0144353	0.0283702	-0.0427989	-0.0118452	0.036345	0.0147621	0.0289892	-0.142606	-0.0161205	0.0743312	0.0460074	-0.148342
	-230	-0.0555303	0.0222756	-0.0466432	0.0332185	0.0932546	0.071378	-0.0935565	0.112038	-0.0180483	0.0322306	0.0925503	-0.0430068	0.0303415	0.0362443	-0.010882	-0.153818	-0.0959733	-0.0902689	-0.268676	-0.0214756	-0.103538	-0.186627	0.11363	0.213753	-0.122002	-0.045722	-0.0113075	0.13181	-0.0695979	0.141602	0.195937	-0.0593848	-0.170076	0.0940164	0.061933	0.0332496	-0.0243581	-0.017021	0.0100798	-0.0368622	0.0224612	-0.00453578	0.0432793	-0.0177658	-0.0767182	-0.0776968	-0.0397878	-0.0822487
	-220	0.000634202	0.03362	-0.0374268	-0.0435821	0.0912079	-0.147423	-0.193366	-0.0325044	-0.0213072	0.067109	-0.0947959	-0.103193	0.0854501	0.0834357	-0.094973	-0.0390726	-0.0428203	0.0676569	-0.0326912	-0.0858111	-0.0335061	0.24216	-0.134793	0.00970761	-0.0277657	0.0675603	0.0563828	0.102074	0.115737	-0.124493	0.0655798	0.0243435	0.114209	0.0194041	0.0157512	0.0620565	0.0989366	-0.0285046	0.104262	0.00709537	0.0816513	-0.0155253	0.0366096	-0.0255358	0.0869773	0.0546012	0.00174521	-0.0370739
	-210	-0.0206895	0.0201529	0.0195193	0.0179192	0.0614701	0.106379	-0.473178	0.133896	-0.115635	0.0404419	0.0161309	-0.0241702	-0.0200846	-0.0281453	0.0203187	0.0213588	0.0543161	0.0504944	0.0575399	0.0236938	-0.0866651	-0.0493053	-0.0762994	0.405699	-0.0599905	0.0904543	0.0939832	0.108512	-0.304485	0.0192661	0.109786	-0.0704946	0.00627596	-0.0344107	-0.0499887	0.0148455	0.121499	0.0212091	-0.013099	-0.0475932	-0.0115751	0.0151575	0.0546477	0.158386	-0.0565675	0.036442	-0.00544927	-0.0211249
	-200	-0.0404062	0.0309571	-0.125097	-0.0595762	-0.026052	-0.0498771	0.391515	-0.0101412	-0.142219	-0.0403865	0.0172368	0.0304754	-0.0781968	-0.109755	-0.0701784	-0.0166764	0.00162402	0.066261	-0.192822	-0.0328573	-0.0379331	-0.144657	-0.0868974	0.209828	0.0685322	0.134362	-0.134393	-0.0779157	-0.121784	-0.00204987	0.052709	-0.00439007	-0.0241333	-0.0501338	0.0579206	-0.00873267	0.0211865	-0.00741378	-0.133631	-0.0833339	-0.0631554	0.000842303	0.0122115	-0.0440745	-0.0377972	-0.010444	-0.0045556	-0.0829357
	-190	-0.0289637	-0.0751714	-0.00630525	-0.0495166	0.0042148	0.136714	0.0904911	0.0904426	0.128621	0.0169309	0.0260239	0.0465288	0.0053952	-0.0147412	0.157915	-0.149427	-0.0190415	0.09043	0.139545	0.109322	-0.0901884	0.298075	0.056512	-0.14796	-0.0536783	-0.108719	-0.13669	-0.0996219	-0.306324	-0.0779217	0.0716642	0.12018	-0.0719885	0.022993	-0.0336993	-0.040989	-0.0475269	-0.114513	-0.114228	-0.0351397	0.113621	0.0780811	0.0404461	0.0330859	-0.0129713	-0.00360097	0.0364147	-0.02303
	-180	-0.0630386	-0.0107469	-0.0903682	0.188658	-0.0177785	-0.00733364	0.338177	-0.0915941	0.00443349	0.0297816	-0.0810051	0.0204943	0.00794729	0.0782611	0.144357	0.0458156	0.171196	-0.0291799	0.0179297	-0.0863428	0.0334374	0.0880292	-0.0819506	0.00778002	-0.0465139	-0.0450952	-0.0839136	-0.0310745	-0.0886997	-0.0435563	0.058994	0.138184	0.070549	-0.096225	-0.0109852	0.1379	-0.151104	-0.0298218	-0.044758	-0.14514	-0.0353353	-0.0234817	0.00972111	-0.00619736	-0.0999695	-0.00169435	0.0027141	-0.00952558
	-170	0.0508356	-0.00798236	-0.117236	0.0438354	-0.0489645	0.00945873	-0.19496	0.0592917	-0.0486195	-0.0197589	0.0382704	0.0765338	-0.00148125	0.18258	-0.0783562	-0.124309	0.0311259	0.0418773	-0.168698	-0.0515	0.0147111	-0.0316124	0.112647	0.096031	0.162442	0.230853	0.0209129	-0.000459132	0.110651	0.164874	0.130781	-0.0824128	-0.0101995	-0.00104514	0.012233	0.0358804	-0.037779	0.0669391	-0.0826353	0.0715108	0.0214988	0.0611046	-0.0254568	-0.0367843	0.0897519	-0.105331	0.03448	0.0808072
	-160	-0.061996	-0.0698075	-0.0476089	0.0694115	-0.0403615	0.338222	0.217522	-0.12826	-0.0280898	0.0455388	-0.00950859	0.040373	-0.0248306	-0.0356572	-0.0649751	0.041865	-0.0285941	0.0831999	-0.119484	0.00635546	0.113754	0.0619186	0.190601	-0.0231078	-0.00025764	0.220308	0.0894245	0.106274	-0.000795215	-0.14408	0.0493771	0.0471972	-0.0732223	0.0452367	-0.0286202	0.115239	-0.0228889	0.00080643	-0.052907	-0.0584269	-0.0703655	0.0244505	0.0215705	-0.0478063	0.0272745	0.0407531	-0.0251551	-0.0131251
	-150	0.0161695	-0.0323997	0.0186672	-0.0128821	0.093428	-0.0531689	0.178469	0.128018	-0.0271965	-0.0490414	0.0110192	-0.0789081	0.00482807	-0.093535	-0.0592031	0.0297219	0.079577	0.0293589	0.274813	0.0631143	0.166283	0.230932	-0.0488296	-0.102371	0.0836934	0.0420712	-0.0288877	-0.120078	0.182833	0.00823966	-0.0772471	0.0040097	0.0195517	-0.0661132	0.0432362	0.0111451	-0.0226324	-0.0129459	0.0108464	-0.126573	0.00333947	0.0270605	-0.0357998	-0.00663717	-0.00944064	-0.0198034	0.0149426	0.0975065
	-140	-0.00414381	-0.0193648	0.0100827	0.069976	-0.0527023	-0.0962957	0.383238	-0.0676956	-0.00660061	-0.0304331	0.0276491	0.0117487	-0.0460644	-0.0806092	-0.110116	0.036806	-0.0770098	-0.126223	0.0119342	-0.0223313	0.0598053	-0.0256224	-0.136808	-0.109106	-0.144397	-0.0721457	-0.1061	-0.00288179	0.0498335	0.00148716	-0.216575	0.330333	0.0256632	-0.0681575	-0.0058816	0.0412291	-0.108859	0.010833	-0.0786791	-0.118752	-0.0244596	-0.0293383	-0.0115564	-0.0583085	0.0257276	0.00812823	-0.0168353	-0.0655874
	-130	0.0325217	-0.0690512	-0.0125892	-0.0991851	0.0167985	-0.142631	-0.227822	-0.167896	-0.0762626	0.0179383	-0.150566	0.109291	-0.0277857	-0.0562906	0.0210088	0.0379428	-0.0630603	0.0854906	-0.0103856	0.0258704	-0.066852	0.226657	0.170126	0.299821	0.0450771	0.0336482	-0.0818425	0.075327	0.0873412	0.153673	-0.0647886	0.189613	0.201958	-0.0521912	0.0520488	-0.18105	-0.0944824	0.00642456	-0.016298	-0.0829601	0.113626	-0.0591748	-0.0101164	-0.128645	0.0439083	-0.0406141	-0.00684243	-0.0292511
	-120	0.0284424	-0.102315	-0.0771541	-0.044921	0.0681653	-0.105046	0.011342	-0.118846	-0.0413572	0.0125272	-0.0231511	0.0508422	-0.0617463	-0.00400057	-0.040022	0.0185593	-0.0900445	0.057635	-0.078652	0.0845483	0.129357	0.217434	0.139052	-0.0383427	-0.124113	-0.19682	-0.02421	-0.136929	0.322775	0.0269966	-0.122189	-0.120988	0.0437837	-0.00666522	0.038387	0.00336208	0.0507101	-0.108454	0.105767	-0.0122996	-0.00879306	0.0806515	-0.0023052	-0.0166396	0.194161	-0.0480901	0.0390205	0.170512
	-110	0.0398284	-0.0408079	0.102446	0.0558997	0.0481927	0.072253	-0.18086	0.0245854	-0.0451786	0.0695858	-0.0288023	0.0286155	-0.068272	-0.0867623	-0.00199551	-0.00410692	-0.0166515	-0.0920496	0.069474	0.164901	0.134162	-0.0892299	-0.0104834	0.0528113	-0.0813845	0.00705952	-0.130989	-0.117743	0.0861815	0.145085	-0.0797321	0.220961	0.0582439	0.000683612	-0.0745819	-0.166696	-0.0346191	-0.00747292	0.168299	-0.200048	0	-0.0198119	0.016294	0.00386502	0.0323035	-0.0739183	0.00851543	0.0330318
	-100	0.0421126	-0.082639	-0.0577129	0.0474323	-0.0539685	-0.186216	-0.36785	0.00620189	-0.0558487	0.0216072	-0.12169	-0.0761117	-0.0603733	-0.103558	0.0255686	0.100236	-0.0137014	-0.0587267	0.185207	0.0653823	0.0441333	-0.253797	-0.00684696	-0.0751991	0.0942269	-0.10763	0	-0.133217	-0.131061	0.283284	-0.156522	0.173891	-0.0857413	-0.0183261	-0.0198614	-0.112466	-0.00602831	-0.128351	0.0916077	0.0406591	-0.073158	-0.066451	-0.0360237	0.000832978	-0.084286	-0.0287499	-0.0487395	0.0955761
	-90	0.0572341	-0.0350817	-0.0293464	0.0255182	-0.100505	0.0577941	0.374287	-0.168663	-0.0691161	-0.00193615	0.0478262	0.102036	-0.021551	0.031037	-0.0586156	-0.171155	-0.0565429	0.0166078	0.0310715	0.0826957	0.01359	0.195005	-0.065128	-0.0840939	0.0205022	0.0132943	0.0244956	0.115105	0.0200792	0.181581	0.0504469	0	0.0354514	0.00769721	0.0401583	-0.0694247	0.0509899	-0.030311	0.089393	0.0893811	-0.0629135	-0.116677	-0.0130849	-0.115577	-0.0306248	0.0309575	0.0323015	0.0307094
	-80	0.00113941	-0.00140454	0.037157	-0.116077	-0.0446803	0.169424	-0.14806	0.125876	0.0590746	-0.0148977	-0.230108	0.0400257	-0.00600337	-0.0155022	-0.0110685	-0.15293	0.0587484	-0.0247953	-0.0188248	-0.0476452	-0.0272373	-0.159302	-0.0866353	0.0661418	0.0104047	-0.0718488	-0.217521	0.0868053	0.151041	-0.132303	-0.0722659	0.0347243	-0.11782	-0.0115951	-0.00912578	-0.119649	-0.0434925	-0.0123868	-0.102861	-0.114457	-0.0863792	0.00156597	-0.0626054	-0.0465202	-0.0442205	-0.0262604	-0.0303336	0.0708391
	-70	0.0165564	-0.053239	-0.108375	-0.113254	-0.0312294	0.188758	-0.164306	-0.130078	-0.0600837	0.024865	-0.139736	0.0211451	-0.11915	-0.0608456	-0.140804	-0.0303472	-0.147041	-0.0425037	0.0432188	-0.0229627	0.205772	-0.0654546	0.10508	-0.133166	0.0692655	0.00324386	0.205618	-0.0903318	-0.188433	0.00848082	-0.0677416	-0.00627605	-0.0760271	-0.0349694	-0.00964935	-0.238871	-0.0182715	-0.107427	0.0107044	0.0728668	0.0344255	-0.0574546	-0.00891401	-0.120415	-0.0446367	0.0321347	-0.00919546	0.0620933
	-60	0.0354777	0.0334865	0.00124259	-0.017152	-0.0741579	0.111963	0.0749188	0.177067	-0.02584	-0.0335476	-0.116962	0.0756852	-0.00857038	-0.0995467	-0.119292	-0.0561895	-0.082818	0.0416268	0.0707811	-0.0320431	-0.0330942	-0.140527	0.142869	0.155043	-0.00318086	-0.0350557	-0.177766	-0.030039	-0.116482	-0.00349683	-0.0358377	-0.14045	-0.060876	0.0179777	0.111604	-0.0946076	0.0175602	0.0219887	-0.0687886	-0.106819	-0.0557087	0.0210339	-0.00168606	-0.10191	-0.0161899	-0.0214669	-0.0440545	0.0290235
	-50	-0.0415886	-0.0381323	0.0770405	-0.0538806	0.0217851	0	0.120655	0.129775	-0.0483879	-0.0311309	-0.0421952	-0.0364729	-0.00392514	0.00272865	-0.0612079	-0.102211	-0.021013	0.0167062	0.095161	-0.0176956	0.0601599	0.28281	0.189012	0.000557375	-0.145477	0.0387834	-0.0163066	-0.0651382	-0.0529812	0.0472139	-0.227161	0.0749956	-0.0696854	0.000184049	-0.0814128	-0.143303	0.0184114	0.0497836	0.0720066	0.170487	0.0204312	0.0244189	-0.0687885	-0.190152	0.0441511	-0.00786964	-0.0698145	-0.025934
	-40	-0.00935448	-0.0181827	-0.0709838	-0.0841897	-0.0340046	0.0790866	0.386242	-0.0317771	-0.100283	0	-0.0137841	-0.0662097	-0.0157901	0.0239056	-0.14169	-0.0602183	0.0195379	-0.033654	-0.0629529	-0.0816157	-0.0514316	-0.0142229	-0.00823928	0.146497	0.0916406	0.213314	-0.0273761	-0.0483554	-0.0374248	0.0789266	-0.165593	-0.168217	0.0782644	0.134087	0.00476596	-0.10858	-0.00243698	-0.0287143	0.0927624	0.0799915	0.104744	-0.0572252	-0.013729	-0.0116817	0	0.0533044	-0.0503945	0.0169522
	-30	0	-0.0896744	0.00967799	0.0221963	-0.0844087	-0.0965874	0.115995	0.264641	-0.126785	-0.0478677	-0.00532751	-0.0135119	-0.042934	-0.0205573	0.0307625	0.0979195	0.0390829	-0.0554517	0.260364	-0.0141731	-0.0241715	0.24245	0.121738	0.0898302	0.0190059	-0.0807667	-0.0995894	-0.0323249	0.130979	-0.0943073	-0.145156	-0.0599553	0	0.126422	-0.0621287	0.0575701	-0.0404491	-0.0961103	0	0.294465	0.137281	-0.01963	-0.0283092	-0.0958058	-0.0245276	-0.00351606	0.0281641	0.149783
	-20	-0.012238	-0.0530674	0.0172613	-0.0972094	-0.0830038	0.192383	-0.487462	0.0832508	0.0542606	-0.0597341	0.0896235	-0.00504773	0.0133462	0.0977421	-0.120961	0.0828703	0.0360618	-0.0830119	-0.00416276	0.0160257	0.12914	0.152389	-0.14911	-0.119092	-0.109289	0.0422692	0.0723442	-0.122159	0.244065	0.194295	-0.110912	0.0278619	-0.0402056	-0.0624585	-0.00408581	0.11514	-0.00809216	0.0513911	-0.0228759	0.253747	0.145638	0.0519935	0.0371376	0.0709497	0.0501027	0.0404212	0.0115996	-0.0390169
	-10	-0.0285069	-0.0198034	-0.0521603	0.0341738	-0.0538731	0.174591	0.32285	0.0864629	-0.0598356	-0.0382054	-0.101236	0	0	-0.0510942	-0.0252422	0.0345109	0.085988	0.0470941	0.053235	0	-0.0628825	-0.0959323	-0.178512	0.231357	0	0.0913449	-0.0929001	0.110436	0.147396	0	0.0399719	-0.0691475	0.0849105	0	0	-0.104017	0.129988	0.0437945	0.196475	0.206088	0.131075	0.0362428	0.00516874	-0.101337	0.0580589	0.120785	0.0168654	0.00533601
	0	0.0269133	-0.0748282	-0.0763731	-0.166664	0	-0.101713	0.0307768	0.371083	-0.058264	-0.0825844	-0.118979	-0.0352989	-0.0667721	-0.00670747	0.0999338	0.0788273	-0.0514368	0	-0.0259142	0.0228547	0.20297	0.0694655	0.249521	0	0.00362678	0.0859238	0.15202	0.209687	-0.0933384	0.237235	0.171622	0.322424	0.0931606	-0.0196801	-0.0434074	-0.00596005	-0.119284	0.0234671	0.172937	0.139723	0.0893663	0.0996212	-0.0556594	0.0675045	-0.0463084	0	-0.0137962	0.107432
	10	0.184013	-0.0363528	-0.083431	-0.159709	-0.0639158	0.290387	1.99031	0.0858771	0.0880246	-0.016076	-0.0793326	-0.00260741	0.01704	-0.0381467	0.151574	0.0533545	0.0235164	0.0563733	-0.0254738	-0.0450947	0.0595193	-0.123534	-0.0345952	0.0253373	0.0520928	0.0405868	0.127442	-0.00642785	0.179934	0.0480044	-0.0346119	0.168756	0.0404524	0.130951	0.00520635	-0.0882764	0.0627434	0.00374721	0.162157	0.0794711	0.149382	0.0463069	-0.0434009	-0.0692438	-0.00932272	-0.0471792	-0.00391168	0.120199
	20	0.092091	-0.0282497	0.0549366	-0.0741156	0.0910865	0.564857	2.52412	0.252318	0.130589	-0.0112426	-0.0555477	0.092741	0.0191295	0.045713	-0.0288789	-0.15801	-0.0439762	-0.0518456	0.0371381	-0.0177787	-0.158436	0.107319	-0.0138577	0.198379	-0.0408756	0.00571799	0.0264834	0.0708041	0.224715	0.0535913	-0.158238	-0.137075	0.00778121	0.0805282	0.0350107	-0.128294	0.0606679	0.0583049	0.0747608	-0.0420811	0.0564712	0.0856935	0.0302441	0.096179	0.109216	-0.0972107	-0.0182736	0.233726
	30	0.0981267	-0.0218752	0.124699	-0.0418235	-0.0392601	0.740656	3.70836	0.302762	-0.0919122	0.0501828	-0.000404621	0.0269755	-0.00791744	0.150608	0.034539	-0.201772	0.161104	-0.113149	0.215739	0.122581	0.0959768	-0.3209	-0.13612	0.393576	-0.0198284	0.126203	0.0225317	-0.12462	0.270688	0.145634	-0.104292	0.0306829	0.0898787	0.0218427	0.0440925	0.150398	0.1234	-0.0232521	0.0210966	0.120673	0.0436077	0.227865	0.011819	0.0387968	0.0435684	-0.0666507	0.0551998	0.118391
	40	0.10563	-0.0399881	-0.0637484	-0.10166	-0.0332761	1.31405	3.92784	0.597988	0.167166	0.0841185	-0.0299554	-0.0135427	0.0258567	-0.0883603	-0.074617	-0.00652276	-0.0763432	0.0553085	0.0646435	-0.0935374	0.0986307	0.0221788	-0.0759062	0.0438468	-0.00846248	-0.0406637	-0.0709159	-0.0801137	0.211329	-0.0267688	0.0630614	0.35577	0.0143368	0.0459795	-0.0369337	0.0353127	0.0577179	0.0817397	-0.00424014	0.284988	0.202861	0.0057854	0.0205478	-0.0301938	0.0780431	0.028912	0.00757963	0.088904
	50	0.165529	-0.0348465	0.0107502	-0.116019	-0.145124	1.2363	3.58034	0.338983	-0.195917	0.0738832	0.0158004	0.118261	0.0263492	0.0851316	0.0109473	-0.0762267	0.136397	0.0607848	-0.0550678	0.149241	0.108343	-0.00824614	0.150518	-0.0160013	-0.00205121	0.0747738	-0.00436827	0.118622	0.354534	0.145179	-0.0869754	-0.0792906	-0.09511	0.0955151	0.0247204	-0.0744351	0.111728	0.1034	-0.0448811	0.292156	0.0485354	0.0667436	-0.0141436	0.0787731	0.0602924	0.0232809	0.0241772	0.143988
	60	0.121638	0.0193076	-0.0126105	-0.0797968	-0.0730045	1.55681	3.2502	0.398659	-0.0585287	0.077848	-0.0766891	0.20941	0.0336472	0.0701947	0.143788	0.008292	0.14302	0.13832	-0.0401642	0.154625	0.039649	0.0356101	-0.213992	0.0435681	0.0738337	0.155244	0.242242	0.0052556	-0.0969335	0.0250673	-0.0705721	0.0510642	0.126556	0.0713126	0.143742	-0.0354001	0.0267368	0.0196554	0.0632329	0.0313208	0.0893505	0.0818142	0.0186849	0.00751013	0.12055	0.0457782	-0.00337307	0.101624
	70	0.048323	-0.0433119	0.0191856	-0.0574195	-0.058747	1.87912	3.48213	0.288721	0.0870982	0.0633892	0.107157	0.132551	0.113747	0.0389838	0.252879	0.00866148	0.08174	0.154615	0.225599	0.151468	0.0684764	-0.0346206	0.135662	0.0262431	0.14197	0.252669	0.0692852	0.194008	0.394228	0.0656359	0.03245	0.07265	-0.0488341	0.151295	-0.0384262	0.159721	0.0642126	0.0846106	0.064274	0.145668	0.173048	0.190372	0.0323281	-0.146198	0.0697053	-0.0210385	0.0482882	0.0706284
	80	0.0838518	-0.0476717	0.0494124	-0.139771	-0.031689	2.00817	3.93673	0.284136	0.164817	0.0405344	0.130571	0.0376425	0.129701	0.237708	0.130724	-0.104393	0.0128149	0.10413	-0.0277896	0.082596	0.180514	0.00465742	0.0757261	0.238789	0.120288	0.022718	-0.0621675	-0.0181699	0.163052	0.0981524	-0.0248613	0.39639	0.146329	0.21988	0.0146747	0.253247	-0.037196	0.012919	0.104536	0.108307	0.144397	0.144362	0.0846099	0.0322796	0.0559571	0.0452109	0.0260157	0.0415543
	90	0.0549633	-0.0253834	-0.0832819	-0.0784724	-0.0535002	2.11013	3.5137	0.461425	0.0696951	0.10866	-0.026651	0.154971	0.0681638	0.167187	0.102218	0.0798931	0.212569	0.0656973	0.168016	0.079572	0.128591	0.00254641	-0.0379367	0.298939	0.089411	0.0380906	0.0465274	0.231061	0.459204	0.3268	0.145869	0.236683	0.0715032	0.0227696	0.138056	-0.0660299	0.11441	0.132781	0.341161	0.302162	0.0871365	0.12455	-0.00244064	-0.0237632	0.084938	0.0208223	-0.00119457	0.0925119
	100	0.0258679	-0.0207376	-0.0608514	-0.15989	0.0622767	2.16126	3.5465	0.252136	0.114477	0.174383	0.169604	0.0558944	0.0416356	0.177329	0.0998872	0.258686	0.0830733	-0.0653394	0.235913	0.0352499	0.0242173	0.103545	0.159822	-0.193897	0.0947917	0.230633	-0.0498363	0.148124	0.0121767	0.117137	0.0504023	-0.0694486	0.150911	0.0837622	0.0829982	0.205512	0.0816562	0.109777	0.275609	0.30299	0.180042	0.107198	0.104655	-0.0556163	0.141346	0.0421618	0.0726128	0.0657644
	110	0.0789931	-0.0356982	-0.0640821	-0.18818	-0.114728	2.23251	3.58543	0.258702	0.0103393	0.0974081	0.07998	0.177818	0.212831	0.26732	0.113623	0.23197	0.138233	0.301266	-0.0431904	0.0378254	0.00724115	-0.0179436	0.00761683	-0.0337676	-0.0952079	0.100461	0.259394	0.1035	0.261046	-0.0203781	0.125075	0.0350413	0.0301954	0.238798	0.0443665	0.0495252	0.0362398	0.0302519	0.0824366	0.204014	0.258286	0.0897547	0.0688272	0.0657186	0.12157	0.0947599	0.103019	0.0835932
	120	0.0235703	-0.0239661	0.143515	-0.0867879	-0.0745482	2.27839	3.02753	0.405951	0.136925	0.191836	0.0916668	0.189765	0.0837599	0.0586061	0.13893	0.131073	0.092633	0.138419	0.225556	0.158878	0.159912	-0.0196324	-0.0953496	0.0916881	0.0345733	0.121947	-0.0622508	0.201862	0.286195	0.0414261	0.0281263	0.40929	0.25534	0.093885	0.135947	0.221974	0.0184347	0.022865	0.238129	0.275532	0.316745	0.218742	0.0839879	0.146524	-0.0379082	0.117578	0.150013	0.230312
	130	0.0449612	0.018742	0.0659424	-0.133453	-0.00179519	2.52369	3.24842	0.355124	0.092243	0.133608	0.0700736	0.238237	0.164897	0.221934	0.098563	0.11348	0.0352533	-0.023122	0.129188	0.163987	0.122184	0.0235642	0.0230798	-0.0163497	-0.0648658	0.328609	0.0268047	0.149501	0.372575	0.174453	0.108549	-0.0491941	0.151947	0.260141	0.118939	0.070822	0.071337	0.0305798	0.131738	0.160525	0.330381	0.167429	0.176235	0.103562	0.176473	0.162931	0.073004	0.198802
	140	0.0763166	-0.0540525	-0.00600703	-0.126527	-0.0247858	2.35176	3.24811	0.454819	0.237407	0.111941	0.0199748	0.160384	0.191347	0.0919804	-0.0328606	0.14797	0.0898601	-0.00997718	0.139673	0.000249234	0.0877518	-0.0620242	-0.163459	0.188834	0.186888	0.235218	0.185407	0.196167	0.0276006	-0.0222404	-0.113386	0.107565	0.0474357	0.123924	0.135057	0.208045	0.0701593	0.1074	0.0606964	0.370191	0.27848	0.199329	0.0848835	0.27365	0.0699342	0.161951	0.0847902	0.202279
	150	-0.0234977	0.0128824	0.0360777	-0.0392181	-0.0872099	1.97304	2.99669	0.346417	0.020629	0.210185	0.184467	0.120508	0.173769	0.339461	0.324801	0.0779818	0.155566	-0.0179231	0.0718609	0.138192	0.039466	0.20713	-0.0680273	0.173181	0.191	0.155672	0.110814	0.0988111	0.193767	-0.0601026	0.102588	0.0718259	0.132725	0.332978	0.0640762	0.186617	0.296075	0.0819548	0.0952422	0.148431	0.247715	0.251857	0.110545	0.0727756	0.0564912	0.165949	0.0814803	0.213318
	160	0.112348	-0.0359397	0.027976	-0.0907321	-0.0755715	2.24351	3.12378	0.522353	0.221294	0.122218	0.0444746	0.205519	0.145029	0.271006	0.136161	0.0523668	0.122085	0.257152	0.125551	0.0703337	0.191679	-0.0148167	0.115153	0.036299	0.058732	0.110951	0.106743	0.248449	0.195408	0.187476	0.109563	0.25979	0.114399	0.0683481	-0.0164019	0.245585	0.101688	0.204059	0.215272	0.350891	0.248504	0.176223	0.0838912	0.201974	0.138953	0.0929343	0.094792	0.111201
	170	0.0254514	-0.0849142	-0.0368729	-0.161924	-0.0828737	2.32135	3.46318	0.38072	0.212907	0.126386	0.117967	0.190662	0.213428	0.15088	0.1515	0.146023	0.0778183	0.132808	0.118291	0.0480938	0.134047	0.120776	0.0833101	0.0720639	0.195688	0.104056	0.227078	0.327244	0.187174	0.233135	0.00184983	0.0617304	-0.0277853	0.147404	0.00728105	0.262078	0.0929666	-0.00499449	0.25172	0.369941	0.187452	0.355602	0.116029	0.188233	0.13486	-0.0149404	0.129579	0.114741
	180	0.0470573	-0.00530039	0.00172542	-0.116996	-0.0179693	2.42485	2.85703	0.390982	0.282569	0.121857	0.290127	0.174428	0.194638	0.102819	0.209854	0.337883	0.206307	0.0368037	0.112863	0.0819646	0.0120457	-0.0619318	0.11404	0.178244	0.0566015	0.146798	0.0193537	0.108599	0.0591607	0.340787	0.32333	0.0638065	0.0641991	0.0773928	0.114603	0.186508	0.14735	0.0552136	0.157283	0.394284	0.312643	0.209405	0.121228	0.00473798	0.0693238	0.133162	0.134836	0.18703
	190	0.0559657	-0.100142	-0.0450527	-0.115165	-0.030553	2.05996	3.38845	0.344842	0.288193	0.11232	0.167075	0.14977	0.193626	0.280311	0.287437	0.227614	-0.0714995	0.20527	0.0420964	0.100965	-0.00515918	0.360904	0.0855542	0.257577	0.255044	0.20665	0.0164494	0.124562	0.396531	0.0706869	0.0680982	0.0974848	0.185145	0.138951	-0.0290557	0.161282	0.171673	-0.0573856	0.233245	0.374259	0.267415	0.258073	0.146121	0.246575	0.0578716	0.138566	0.115398	0.0933211
	200	0.0183086	-0.0644499	0.101693	-0.119058	-0.0245169	2.33381	2.31782	0.365932	0.492812	0.17106	0.18415	0.162987	0.16161	0.116343	0.0372152	0.223202	0.134666	0.00423247	0.0638763	0.10246	0.259961	0.419946	-0.169962	0.254349	0.271265	0.43073	0.359341	0.392773	0.372244	0.251383	0.0778934	0.102192	0.211935	0.244339	0.0793919	0.123775	0.118467	0.142743	0.090349	0.486729	0.477286	0.252371	0.181663	0.185354	0.0918745	0.168207	0.118882	0.11284
	210	0.0291276	-0.0763662	0.00936557	-0.151481	-0.0289399	1.86095	3.47122	0.316983	0.161492	0.181961	0.194353	0.234126	0.276543	0.236729	0.318153	0.160049	0.235292	0.270234	0.237036	0.233939	0.249974	0.221102	0.0773641	0.183887	0.145458	0.225575	0.0371243	0.177069	0.268816	0.322767	0.0195569	0.112668	0.0715196	0.128269	0.137914	0.137823	0.184825	0.00317196	0.139991	0.407808	0.276292	0.282966	0.151961	0.20326	0.0288976	0.182538	0.115434	0.0988426
	220	0.0832444	-0.0179857	0.0582313	-0.18737	-0.0251847	2.00813	2.4172	0.204198	0.187513	0.154337	0.252342	0.211824	0.177079	0.0840336	0.244104	0.18295	0.192961	0.23335	-0.102947	0.121119	0.170836	0.148826	0.160216	0.245036	0.258542	0.0990422	0.139059	0.120273	0.276768	0.203513	0.114199	0.178392	0.157549	-0.00829537	0.0689058	0.373595	0.110608	0.0778044	0.0737386	0.32616	0.313163	0.182709	0.147483	0.121135	0.0817402	0.10065	0.143709	0.099066
	230	0.022713	-0.0962141	-0.0507047	-0.111553	-0.133243	2.28864	2.98161	0.204905	0.133617	0.115601	0.154201	0.148433	0.208868	0.288508	0.217547	0.159729	0.10459	0.135958	0.160458	0.107694	0.0457005	0.183724	0.183426	0.289278	0.189227	0.378608	0.319324	0.113513	0.422856	-0.0471067	0.121498	0.269078	0.169023	0.045309	0.00447237	0.125652	0.102971	0.0674014	0.288973	0.330059	0.30538	0.164534	0.137635	0.266206	0.132987	0.101518	0.0866497	0.147098
	240	0.00487207	-0.0625941	-0.0442078	-0.199014	-0.148784	1.67749	2.61002	0.34965	0.156264	0.19495	0.104547	0.107585	0.228837	0.221086	0.0474259	0.229078	0.177082	0.192314	0.251584	0.176158	0.22936	0.355943	-0.0715655	0.0982605	0.240438	0.375969	0.205642	0.184815	0.0392969	0.268573	-0.0393256	0.155728	0.139132	0.0973293	0.0825676	0.116046	0.193664	0.126491	0.170296	0.52895	0.307363	0.153952	0.135214	0.190299	0.115986	0.16192	0.170874	0.208437
	250	-0.00342362	-0.210922	-0.0653886	-0.150373	0.0138499	2.00379	3.36068	0.277469	0.139572	0.119279	0.150492	0.089839	0.122963	0.362812	0.193378	0.209666	0.0363242	0.387437	0.129145	0.157025	0.166341	0.262293	0.321643	0.10964	0.229409	0.274871	0.488163	-0.108267	0.295439	0.243492	0.164234	-0.10411	0.251425	0.113243	0.0556355	0.14112	0.117756	0.053305	0.380789	0.31139	0.224381	0.243528	0.137983	0.237759	0.121736	0.15505	0.104833	0.127942
	260	0.0267198	-0.042581	0.12962	-0.127272	-0.129722	1.78207	2.92582	0.258661	0.110473	0.162512	0.0607538	0.132824	0.198761	0.145651	0.14225	0.242898	0.217881	0.186318	0.294519	0.0339705	0.0661427	0.25728	0.119576	0.19104	0.321386	0.337307	0.227733	0.0700616	0.298421	0.106821	0.00978404	0.349288	0.206408	-0.152564	-0.0710001	0.117345	0.178914	-0.0150695	0.272665	0.253718	0.246763	0.118183	0.114912	0.141246	0.109611	0.107971	0.141603	0.0575876
	270	0.0070246	-0.153196	0.0226364	-0.169212	-0.189397	2.15684	2.92036	0.346276	0.316796	0.175141	0.205284	0.0764898	0.0944309	0.282975	0.280257	0.255318	0.230001	0.257716	0.286563	0.0587361	0.239358	0.222237	0.157726	0.0171625	0.123251	0.352712	0.291341	0.320836	0.148109	0.248114	-0.0731797	0.293802	0.259354	0.143848	0.0510261	0.141437	0.0105058	0.076041	0.181976	0.286688	0.297576	0.356089	0.168888	0.159712	0.164736	0.133244	0.14655	0.238561
	280	0.0469525	-0.183518	-0.155125	-0.239854	-0.263486	0.0129589	-0.106493	-0.0718773	0.203974	0.178888	0.269639	0.133444	0.235404	0.174046	0.197937	0.165265	0.219222	0.283343	-0.0262978	0.114731	0.151847	0.472722	0.0121542	-0.0180682	0.179753	0.404086	0.123276	0.141042	0.468498	-0.0676188	0.266041	0.139167	0.0733868	0.0289352	0.0848967	0.369556	0.108999	0.239832	0.234826	0.559684	0.222346	0.294288	0.188388	0.282573	0.0680059	0.041278	0.153085	0.0938733
	290	-0.0151537	-0.288668	-0.197849	-0.305936	-0.357009	-0.395683	-0.556373	-0.286014	0.0753859	0.136376	0.122647	0.148763	0.26995	0.229772	0.0977984	0.280393	0.133652	0.112389	0.233967	0.225174	0.209147	0.0762867	0.281905	0.405931	0.201286	0.249414	0.0914718	0.292555	0.374033	0.105454	0.047583	0.562753	0.0557763	0.0894283	-0.0174784	0.245006	0.115296	0.196333	0.16492	0.474605	0.205128	0.266223	0.129476	0.187493	0.112254	0.146096	0.192912	0.2001
	300	-0.00202622	-0.322574	-0.30016	-0.26975	-0.270744	-0.662028	-0.597511	-0.215632	0.159142	0.196392	0.0167041	0.079172	0.14657	0.156359	0.435011	0.231863	0.0535714	0.160029	0.23965	0.0759498	0.106558	0.372528	0.0571836	0.207645	0.0026854	0.524494	0.14126	0.319771	0.541161	0.229116	0.197765	0.44037	0.252034	0.097119	-0.0412544	-0.118033	0.0882326	-0.0293809	0.196248	0.249415	0.317802	0.262202	0.0752536	0.181916	0.118691	0.0334392	0.100533	0.207809
	310	-0.177163	-0.320101	-0.270167	-0.296419	-0.280102	-0.563315	-0.643063	-0.308378	-0.0272957	-0.107999	-0.106024	-0.0320759	-0.0691563	-0.132932	-0.145187	-0.169563	-0.0432245	-0.225046	-0.0466144	-0.149889	-0.0997861	-0.21403	-0.105915	-0.193386	-0.287467	-0.0218823	-0.229197	-0.324929	-0.0202283	0.0634923	-0.115915	-0.10422	-0.130603	-0.247185	-0.182031	-0.157177	-0.129323	-0.267127	-0.120125	-0.196171	-0.0142466	-0.0392244	-0.227104	-0.200574	-0.209886	-0.193491	-0.207557	-0.180172
	320	-0.274819	-0.403592	-0.230987	-0.269808	-0.296632	-0.427018	-1.10803	-0.401568	-0.307846	-0.177511	-0.225455	-0.210035	-0.183321	-0.072532	-0.170784	-0.168071	-0.175664	-0.277894	-0.191714	-0.235667	-0.0724916	-0.513821	-0.351308	-0.177454	-0.222571	-0.0749717	-0.34889	-0.436723	-0.154388	-0.0654216	-0.207872	-0.0989904	-0.297207	-0.200548	-0.325328	-0.247342	-0.262506	-0.254214	-0.266362	-0.331972	-0.1864	-0.211501	-0.288831	-0.299812	-0.188528	-0.316762	-0.256546	-0.190069
	330	-0.304783	-0.292659	-0.170852	-0.356386	-0.378395	-0.133214	-0.547974	-0.399487	-0.17413	-0.213231	-0.391734	-0.235462	-0.252324	-0.193756	-0.179409	-0.259873	-0.290203	-0.358051	-0.403688	-0.299172	-0.281112	-0.320887	-0.199266	-0.364198	-0.282146	-0.0533753	-0.198893	-0.476521	-0.0742864	-0.301773	-0.308554	-0.0804634	-0.313156	-0.424017	-0.398887	-0.364371	-0.333364	-0.288912	-0.25702	-0.563202	-0.259106	-0.237423	-0.288844	-0.299699	-0.2841	-0.346527	-0.329532	-0.303613
	340	-0.312796	-0.400967	-0.188682	-0.229649	-0.301722	-0.155965	-0.833854	-0.30264	-0.380949	-0.278459	-0.358231	-0.293683	-0.270014	-0.223966	-0.360739	-0.187796	-0.235178	-0.281052	-0.171057	-0.279266	-0.426862	-0.363648	-0.468673	-0.194988	-0.405198	-0.1977	-0.277141	-0.345111	-0.194646	-0.342957	-0.252947	-0.244655	-0.199465	-0.351528	-0.385387	-0.215413	-0.365616	-0.45102	-0.314414	-0.252047	-0.146705	-0.143603	-0.307385	-0.302678	-0.325352	-0.372544	-0.337479	-0.314243
	350	-0.289134	-0.341964	-0.269968	-0.407741	-0.356324	-0.739697	-1.32757	-0.31565	-0.206753	-0.25846	-0.267549	-0.27256	-0.226968	-0.304521	-0.157375	-0.199456	-0.290998	-0.257179	-0.299818	-0.303342	-0.390016	-0.313868	-0.215008	-0.21805	-0.183251	-0.375606	-0.406308	-0.382936	-0.350176	-0.277335	-0.24937	-0.276463	-0.303122	-0.269021	-0.377171	-0.362657	-0.423358	-0.300401	-0.25525	-0.480022	-0.239159	-0.220854	-0.33669	-0.271411	-0.367678	-0.343115	-0.35293	-0.285434
	360	-0.343141	-0.298652	-0.349963	-0.37479	-0.284993	-0.687029	-0.465514	-0.23846	-0.361544	-0.280076	-0.174641	-0.174973	-0.278315	-0.385381	-0.259285	-0.273892	-0.278828	-0.445233	-0.306055	-0.235484	-0.262672	-0.389244	-0.290455	-0.324322	-0.336438	-0.242135	-0.083247	-0.298172	-0.229387	-0.241549	-0.297544	-0.280172	-0.389439	-0.376822	-0.341666	-0.516854	-0.306896	-0.339077	-0.43998	-0.333394	-0.210066	-0.225334	-0.326001	-0.287211	-0.358411	-0.267904	-0.347213	-0.272368
	370	-0.338804	-0.278315	-0.197856	-0.369268	-0.317602	-0.377141	-0.628656	-0.20436	-0.308309	-0.236219	-0.336422	-0.214067	-0.231553	-0.278572	-0.246725	-0.217475	-0.265616	-0.282636	-0.417285	-0.287491	-0.313486	-0.430686	-0.255369	-0.295246	-0.358932	-0.207266	-0.333155	-0.343841	-0.320439	-0.447246	-0.331643	-0.128786	-0.286761	-0.336765	-0.44435	-0.234341	-0.351834	-0.350173	-0.420824	-0.366342	-0.219085	-0.258801	-0.318022	-0.326641	-0.363142	-0.292597	-0.385565	-0.297463
	380	-0.324314	-0.39418	-0.299109	-0.427238	-0.328217	-0.604275	-0.399178	-0.464516	-0.390825	-0.257291	-0.416908	-0.268057	-0.187989	-0.153685	-0.275734	-0.253634	-0.283707	-0.0975795	-0.286307	-0.256553	-0.220495	-0.444672	-0.180593	-0.433707	-0.246373	-0.176092	-0.218318	-0.295867	-0.0471828	-0.192446	-0.26106	-0.186617	-0.158733	-0.383612	-0.348615	-0.341033	-0.395385	-0.39157	-0.313316	-0.42625	-0.239779	-0.225457	-0.306554	-0.401469	-0.311277	-0.327433	-0.332261	-0.245031
	390	-0.315096	-0.29761	-0.157248	-0.374428	-0.301514	-0.926289	-0.888848	-0.22644	-0.267118	-0.238756	-0.392867	-0.341183	-0.167169	-0.215509	-0.290719	-0.306065	-0.234568	-0.413467	-0.0621857	-0.217265	-0.239484	-0.149948	-0.293158	-0.222694	-0.170488	-0.232711	-0.132714	-0.420927	-0.103378	-0.26533	-0.182988	-0.427532	-0.243093	-0.330737	-0.459964	-0.340498	-0.281558	-0.325104	-0.223856	-0.162453	-0.271559	-0.243615	-0.269723	-0.261855	-0.254287	-0.355932	-0.354853	-0.309202
	400	-0.348247	-0.332075	-0.181333	-0.334009	-0.292521	-0.393266	-0.622218	-0.30161	-0.299922	-0.280792	-0.259328	-0.310449	-0.209764	-0.125322	-0.116196	-0.21351	-0.268751	-0.276605	-0.41754	-0.273019	-0.25614	-0.448999	-0.332503	-0.281172	-0.379652	-0.223112	-0.00822472	-0.331621	-0.155829	-0.272659	-0.28513	-0.0573403	-0.393543	-0.260785	-0.326365	-0.273638	-0.269653	-0.368845	-0.221812	-0.20172	-0.308172	-0.311893	-0.286998	-0.242183	-0.298486	-0.322188	-0.309616	-0.270387
	410	-0.368154	-0.307308	-0.187567	-0.36109	-0.286398	-0.562773	-0.218871	-0.269449	-0.426161	-0.264125	-0.334561	-0.267402	-0.289274	-0.376412	-0.267705	-0.251908	-0.29153	-0.157702	-0.289958	-0.309856	-0.154238	-0.275711	-0.0754476	-0.268631	-0.280392	-0.144247	-0.350818	-0.401321	-0.15124	-0.250445	-0.227496	-0.146536	-0.209426	-0.28291	-0.357824	-0.236612	-0.363121	-0.286853	-0.29821	-0.390612	-0.183045	-0.213158	-0.280176	-0.236392	-0.21248	-0.347194	-0.363877	-0.289578
	420	-0.310842	-0.325751	-0.295963	-0.310705	-0.315381	-0.452602	-0.559561	-0.235834	-0.387169	-0.299738	-0.297329	-0.385443	-0.265327	-0.152609	-0.228905	-0.301027	-0.334825	-0.374086	-0.223695	-0.142894	-0.241646	-0.415526	-0.167701	-0.311433	-0.299487	-0.170352	-0.215569	-0.411373	-0.0491874	-0.242554	-0.3131	-0.18928	-0.363669	-0.439596	-0.437044	-0.354874	-0.372111	-0.409478	-0.325629	-0.281586	-0.299905	-0.173566	-0.333398	-0.354282	-0.348665	-0.348047	-0.327179	-0.28366
	430	-0.361595	-0.37533	-0.254667	-0.32421	-0.376218	-0.68332	-0.658635	-0.294277	-0.447832	-0.271042	-0.329449	-0.261018	-0.219095	-0.216302	-0.24652	-0.290739	-0.208087	-0.332558	-0.144105	-0.204031	-0.236338	-0.03846	-0.227555	-0.0664902	-0.274188	-0.111292	-0.242659	-0.304795	-0.0515896	-0.477364	-0.44611	-0.316861	-0.195427	-0.288747	-0.448127	-0.355092	-0.264791	-0.309578	-0.450675	-0.277064	-0.206053	-0.273322	-0.322134	-0.269652	-0.262409	-0.339961	-0.316274	-0.344181
	440	-0.373333	-0.359098	-0.299854	-0.28819	-0.315746	-0.516147	-0.453804	-0.517141	-0.308707	-0.226968	-0.363032	-0.341188	-0.330368	-0.382369	-0.235143	-0.228204	-0.254773	-0.260695	-0.25731	-0.198174	-0.175595	-0.410961	-0.198414	-0.59228	-0.337588	-0.380763	-0.136071	-0.472047	-0.486225	-0.243827	-0.312031	-0.277573	-0.210191	-0.319635	-0.409202	-0.364043	-0.290968	-0.374334	-0.288537	-0.389439	-0.248362	-0.258998	-0.275641	-0.276615	-0.302503	-0.362061	-0.350562	-0.339368
	450	-0.321514	-0.306571	-0.246146	-0.442993	-0.312693	-0.308513	-0.456134	-0.425426	-0.330742	-0.280085	-0.239158	-0.289048	-0.260548	-0.274832	-0.240468	-0.355227	-0.252808	-0.290564	-0.355554	-0.26501	-0.206436	-0.299025	-0.348933	-0.246615	-0.320227	-0.344311	-0.0303874	-0.374662	-0.10916	-0.525195	-0.250228	-0.107042	-0.292585	-0.190649	-0.375185	-0.528327	-0.336349	-0.237311	-0.379407	-0.330111	-0.156445	-0.156791	-0.301401	-0.313939	-0.38502	-0.400479	-0.30865	-0.327979
	460	-0.374204	-0.244746	-0.395037	-0.277798	-0.404811	-0.531772	-0.733983	-0.435345	-0.432778	-0.272479	-0.333583	-0.356925	-0.227356	-0.197637	-0.238789	-0.185067	-0.167806	-0.351948	-0.267226	-0.179523	-0.212728	-0.229744	-0.262625	-0.148494	-0.221967	-0.324584	-0.2543	-0.306798	-0.125478	-0.577942	-0.339109	-0.292454	-0.200049	-0.232454	-0.407597	-0.348062	-0.275553	-0.363313	-0.50185	-0.337675	-0.236198	-0.156542	-0.298787	-0.279814	-0.384375	-0.310154	-0.279523	-0.310854
	470	-0.343961	-0.323591	-0.323684	-0.376954	-0.235335	-0.355723	-0.755318	-0.516899	-0.337243	-0.258446	-0.256786	-0.229399	-0.172702	-0.273441	-0.171809	-0.166842	-0.237171	-0.314885	-0.281064	-0.315114	-0.263278	-0.278363	-0.0307949	-0.415012	-0.17907	-0.34121	-0.143427	-0.239286	-0.0399927	-0.444379	-0.306659	-0.135189	-0.255546	-0.34251	-0.340913	-0.312837	-0.284427	-0.360114	-0.252373	-0.340695	-0.173942	-0.253565	-0.294875	-0.146298	-0.359646	-0.322883	-0.265838	-0.230498
	480	-0.362186	-0.325942	-0.34713	-0.339668	-0.329674	-0.640402	-0.87205	-0.290075	-0.182187	-0.266075	-0.383864	-0.313562	-0.206379	-0.279442	-0.285693	-0.233078	-0.250638	-0.243085	-0.343548	-0.223513	-0.31463	-0.371354	-0.457763	-0.236954	-0.272405	-0.332479	-0.325751	-0.376176	-0.387552	-0.329251	-0.257104	-0.248063	-0.17831	-0.275601	-0.323102	-0.41466	-0.327674	-0.29896	-0.38661	-0.357642	-0.293563	-0.26962	-0.288546	-0.40584	-0.373776	-0.281466	-0.295555	-0.347262
	490	-0.309066	-0.383255	-0.262307	-0.353216	-0.392453	-0.319972	-0.546441	-0.495384	-0.485269	-0.250863	-0.212804	-0.336017	-0.280017	-0.296944	-0.246184	-0.364479	-0.217044	-0.382068	-0.198662	-0.362394	-0.346603	-0.21568	-0.242379	-0.294828	-0.346704	-0.12518	-0.155794	-0.311497	-0.2992	-0.691649	-0.48548	-0.33412	-0.248587	-0.222976	-0.339068	-0.239177	-0.435682	-0.311916	-0.216237	-0.456083	-0.18893	-0.250623	-0.313687	-0.384663	-0.229315	-0.241604	-0.297802	-0.295554
	500	-0.319455	-0.384399	-0.255171	-0.297751	-0.339283	-0.485479	-0.754951	-0.445668	-0.262552	-0.251796	-0.255673	-0.293683	-0.183347	-0.148869	-0.187932	-0.312247	-0.331024	-0.251926	-0.340664	-0.421122	-0.430031	-0.380141	-0.323134	-0.385912	-0.299665	-0.223661	-0.346331	-0.366681	-0.0890973	-0.368614	-0.377844	-0.611598	-0.280436	-0.263644	-0.342268	-0.264916	-0.308202	-0.36435	-0.409306	-0.218263	-0.201362	-0.192259	-0.30445	-0.329506	-0.426112	-0.326955	-0.28338	-0.301076
	510	-0.347336	-0.373448	-0.320609	-0.404086	-0.283085	-0.346848	-0.955061	-0.503101	-0.616751	-0.298915	-0.303041	-0.262368	-0.162681	-0.0936002	-0.227935	-0.11817	-0.288693	-0.526509	-0.270068	-0.315123	-0.330657	-0.462655	-0.296074	-0.183167	-0.214802	-0.247699	-0.216926	-0.402307	-0.294163	-0.658222	-0.209332	-0.138358	-0.134978	-0.268909	-0.292431	-0.404956	-0.360264	-0.339975	-0.306274	-0.374611	-0.235262	-0.211683	-0.330601	-0.315365	-0.315911	-0.285959	-0.328049	-0.273953
	520	-0.326469	-0.345409	-0.204963	-0.42257	-0.321721	-0.725614	-0.649194	-0.352518	-0.380503	-0.265054	-0.273079	-0.265397	-0.221983	-0.219607	-0.303522	-0.266389	-0.382078	-0.450575	-0.509064	-0.350522	-0.243671	-0.261053	-0.193762	-0.247172	-0.143872	-0.196677	-0.151354	-0.269061	-0.329219	-0.370128	-0.255343	-0.261708	-0.252716	-0.435606	-0.408042	-0.513154	-0.431776	-0.326002	-0.427809	-0.330785	-0.273205	-0.234682	-0.319177	-0.286285	-0.384181	-0.303805	-0.302171	-0.347591
	530	-0.315145	-0.387017	-0.294451	-0.346174	-0.195069	-0.541981	-0.93207	-0.554938	-0.408692	-0.269661	-0.300903	-0.336575	-0.231662	-0.120702	-0.377626	-0.304218	-0.369376	-0.450727	-0.297829	-0.276716	-0.220758	-0.442059	-0.274304	-0.320909	-0.247107	-0.247193	-0.248694	-0.362783	-0.331555	-0.407749	-0.207961	-0.380921	-0.298474	-0.395522	-0.399479	-0.555376	-0.387246	-0.340738	-0.371637	-0.416296	-0.276808	-0.227541	-0.303911	-0.412157	-0.356677	-0.360572	-0.323216	-0.331785
	540	-0.315663	-0.377173	-0.30966	-0.375659	-0.375967	-0.548398	-0.682116	-0.26852	-0.343777	-0.237661	-0.369176	-0.210795	-0.284177	-0.224814	-0.282224	-0.272243	-0.313734	-0.412178	-0.390177	-0.313885	-0.201517	-0.317787	-0.188144	-0.089598	-0.396082	-0.389296	-0.233542	-0.343236	-0.130515	-0.27834	-0.233246	-0.389337	-0.248768	-0.309565	-0.362722	-0.277852	-0.327429	-0.326846	-0.332425	-0.269052	-0.262445	-0.220695	-0.299218	-0.402775	-0.331817	-0.305206	-0.321366	-0.275491
	550	-0.291231	-0.401495	-0.306202	-0.347296	-0.346672	-0.411309	-0.578505	-0.314034	-0.351321	-0.271019	-0.476967	-0.351318	-0.244627	-0.207508	-0.187624	-0.372984	-0.347725	-0.265438	-0.209658	-0.282888	-0.171443	-0.29541	-0.353421	-0.675585	-0.405129	-0.35699	-0.135476	-0.489259	-0.00723977	-0.129517	-0.320511	-0.346118	-0.229151	-0.348149	-0.360231	-0.40691	-0.31521	-0.246526	-0.410668	-0.317826	-0.287405	-0.190159	-0.335919	-0.253239	-0.430163	-0.358522	-0.31072	-0.350267
	560	-0.312866	-0.339174	-0.271396	-0.312645	-0.33884	-0.648235	-0.628104	-0.42682	-0.481761	-0.23353	-0.333913	-0.267582	-0.204249	-0.13491	-0.337091	-0.235345	-0.239809	-0.372252	-0.434433	-0.323115	-0.327682	-0.395419	-0.27152	-0.500221	-0.239585	-0.200658	-0.183562	-0.26321	-0.122679	-0.491472	-0.391818	-0.281471	-0.258096	-0.22082	-0.370414	-0.326405	-0.243721	-0.336185	-0.287903	-0.395772	-0.30833	-0.345463	-0.28388	-0.325368	-0.37773	-0.317302	-0.333705	-0.403821
	570	-0.308322	-0.37191	-0.245053	-0.451424	-0.321548	-0.619276	-0.422537	-0.229652	-0.222783	-0.227823	-0.318524	-0.286648	-0.269189	-0.375727	-0.358659	-0.352577	-0.282899	-0.251094	-0.519109	-0.335053	-0.194196	-0.323156	-0.180281	-0.210246	-0.327787	-0.256892	-0.171184	-0.263942	-0.219446	-0.354078	-0.251644	-0.110655	-0.234884	-0.211959	-0.306455	-0.309246	-0.393962	-0.329642	-0.246051	-0.448364	-0.250628	-0.302597	-0.254147	-0.311967	-0.363177	-0.224518	-0.261821	-0.296039
	580	-0.327119	-0.382842	-0.367451	-0.371562	-0.399244	-0.579441	-0.775121	-0.384033	-0.422273	-0.294849	-0.371462	-0.275079	-0.203238	-0.272886	-0.36791	-0.226328	-0.22181	-0.374999	-0.22351	-0.317947	-0.228274	-0.407597	-0.224	-0.171416	-0.250486	-0.2125	-0.145938	-0.301533	-0.141913	-0.414515	-0.160801	-0.136092	-0.230467	-0.358351	-0.342356	-0.292817	-0.233355	-0.307309	-0.317518	-0.391374	-0.243261	-0.234694	-0.333973	-0.282126	-0.331088	-0.263585	-0.285279	-0.325522
	590	-0.300085	-0.334064	-0.258856	-0.350517	-0.370573	-0.809534	-1.0583	-0.432456	-0.45296	-0.297039	-0.327581	-0.306381	-0.227389	-0.183189	-0.283147	-0.302704	-0.299948	-0.177621	-0.148907	-0.253462	-0.257158	-0.0339873	-0.193615	-0.425997	-0.315163	-0.177181	-0.164971	-0.338156	-0.156657	-0.47301	-0.419878	-0.156251	-0.250989	-0.294512	-0.411296	-0.419332	-0.213463	-0.335604	-0.348959	-0.368226	-0.220731	-0.201176	-0.309716	-0.269572	-0.318429	-0.277313	-0.293274	-0.301261
	600	-0.352092	-0.342015	-0.361473	-0.35001	-0.289225	-0.449685	-0.997425	-0.407386	-0.399758	-0.25656	-0.348972	-0.308294	-0.211756	-0.190538	-0.221725	-0.378284	-0.235731	-0.443157	-0.436095	-0.444857	-0.294554	-0.180729	-0.383937	-0.0379247	-0.197719	-0.218867	-0.104684	-0.33123	-0.3103	-0.444794	-0.117531	-0.255686	-0.315739	-0.233723	-0.408532	-0.433184	-0.263718	-0.274573	-0.467835	-0.42504	-0.265869	-0.352079	-0.309235	-0.24273	-0.343123	-0.262106	-0.303637	-0.305463
Figure 6c	Time (sec)	GZnP3-Rab7a Neurite Trace 1	GZnP3-Rab7a Neurite Trace 2	GZnP3-Rab7a Neurite Trace 3	GZnP3-Rab7a Neurite Trace 4	GZnP3-Rab7a Neurite Trace 5	GZnP3-Rab7a Neurite Trace 6	GZnP3-Rab7a Neurite Trace 7	GZnP3-Rab7a Neurite Trace 8	GZnP3-Rab7a Neurite Trace 9	GZnP3-Rab7a Neurite Trace 10	GZnP3-Rab7a Neurite Trace 11	GZnP3-Rab7a Neurite Trace 12	GZnP3-Rab7a Neurite Trace 13	GZnP3-Rab7a Neurite Trace 14	GZnP3-Rab7a Neurite Trace 15	GZnP3-Rab7a Neurite Trace 16	GZnP3-Rab7a Neurite Trace 17	GZnP3-Rab7a Neurite Trace 18	GZnP3-Rab7a Neurite Trace 19	GZnP3-Rab7a Neurite Trace 20	GZnP3-Rab7a Neurite Trace 21	GZnP3-Rab7a Neurite Trace 22	GZnP3-Rab7a Neurite Trace 23	GZnP3-Rab7a Neurite Trace 24	GZnP3-Rab7a Neurite Trace 25	GZnP3-Rab7a Neurite Trace 26	GZnP3-Rab7a Neurite Trace 27	GZnP3-Rab7a Neurite Trace 28	GZnP3-Rab7a Soma Trace 1	GZnP3-Rab7a Soma Trace 2	GZnP3-Rab7a Soma Trace 3	GZnP3-Rab7a Soma Trace 4	GZnP3-Rab7a Soma Trace 5	GZnP3-Rab7a Soma Trace 6	GZnP3-Rab7a Soma Trace 7	GZnP3-Rab7a Soma Trace 8	GZnP3-Rab7a Soma Trace 9	GZnP3-Rab7a Soma Trace 10	GZnP3-Rab7a Soma Trace 11	GZnP3-Rab7a Soma Trace 12	GZnP3-Rab7a Soma Trace 13	GZnP3-Rab7a Soma Trace 14	GZnP3-Rab7a Soma Trace 15	GZnP3-Rab7a Soma Trace 16	GZnP3-Rab7a Soma Trace 17	GZnP3-Rab7a Soma Trace 18	GZnP3-Rab7a Soma Trace 19	GZnP3-Rab7a Soma Trace 20
	-300	0.0310745	-0.0735693	-0.0354312	0.0790491	-0.041246	-0.0509434	0.0485114	-0.0972678	-0.00624934	-0.183716	-0.0445805	-0.0308368	0.149618	-0.00680773	-0.00311584	-0.0401807	-0.0465075	0.108783	0.189252	0.409316	0.142703	-0.0151378	-0.1413	-0.0604239	-0.0430148	0.204439	0.103657	-0.221802	-0.00586713	0.0259599	0.0798027	0.0604548	0.0830518	0.00575988	0.0967232	0.0475954	-0.0160861	-0.0159628	-0.00703352	-0.0116548	0.0661913	0.0164602	-0.0192246	-0.0472544	0.10573	-0.0270093	-0.0392383	-0.0487755
	-290	0.0169059	0.0787835	0.0674942	-0.0419218	0.0300598	-0.0601371	-0.132068	-0.0485109	0.111871	-0.382353	-0.0415922	0.0879886	0.0501273	-0.0708255	-0.0811879	0.104866	0.092313	-0.114818	0.0618125	-0.307555	0.0754836	0.0363105	0.139623	-0.0737547	0.0265655	0.0649485	-0.0412441	0.32177	0.0111655	-0.0152322	-0.0397318	-0.061063	-0.0439047	0.028351	-0.0504221	-0.0395626	0.0449023	-0.0687948	-0.0237739	-0.0425788	-0.098375	0.0530503	-0.0255324	-0.0619892	-0.143262	-0.0217648	-0.0385109	0.0575275
	-280	0.139738	0.0168471	0.0308536	-0.0390735	-0.0600373	0.0114559	0.00119318	-0.122278	-0.0643709	-0.277319	-0.129382	0.0216635	0.206506	-0.0559527	-0.0454613	-0.104706	0.0184605	-0.135007	0.0794971	0.26968	-0.112437	-0.111913	0.00816594	-0.0139933	-0.0655046	0.0661795	0.160565	-0.0191447	0.00425459	0.0148383	0.0310043	0.0746685	0.013223	0.0124698	-0.0578325	0.01901	0.0674914	-0.0362361	-0.0435634	-0.0865397	-0.0947202	-0.0125192	0.00865028	-0.0102919	0.0653884	-0.033349	-0.011812	-0.0469607
	-270	0.121381	-0.13942	-0.0326427	-0.0335023	-0.0219505	-0.107122	0.0337614	0.0834755	-0.0997138	-0.371243	-0.0254501	-0.0428848	0.0320445	0.0323951	-0.0396169	-0.0102386	-0.110774	-0.157734	0.0357579	-0.512164	0.0260094	-0.117501	-0.218694	-0.0558503	0.101935	0.274292	-0.00432412	-0.00274007	-0.0220522	-0.0181008	0.0278003	0.0103966	0.118016	-0.00360991	-0.00953414	-0.000263938	0.0199008	-0.0218758	0.018282	0.0339222	-0.0444024	-0.0105313	-0.0427797	-0.0984995	-0.128706	-0.168905	-0.012412	-0.0833299
	-260	0.0894319	-0.155412	0.0576694	0.0100565	-0.103352	-0.0274461	0.0785341	-0.155258	-0.0758718	-0.270234	-0.00387018	0.0214653	0.140148	0.0479236	-0.00691822	-0.00957874	-0.0649575	-0.201474	-0.031684	0.394383	-0.0129484	0.0621354	-0.034523	0.032261	-0.0788605	-0.0231149	-0.130748	0.254468	-0.0113219	0.0388446	0.0370044	0.0103848	0.00697661	-0.00610593	0.0167734	0.0479155	0.0228475	-0.0176399	0.0446652	-0.0261517	0.0525231	-0.00964143	0.00617192	-0.0705416	-0.0897965	-0.111477	0.0288063	-0.176096
	-250	0.114086	-0.0802098	-0.175637	0.0264861	-0.140625	-0.0343376	0.0528068	-0.00619916	0.00967598	-0.246243	0.0474832	0.033376	0.303542	-0.0572909	0.004885	-0.101817	-0.0148983	-0.0611319	-0.139347	-0.214003	0.187696	0.00957813	0.0520397	0.0156389	0.0900635	0.0524434	0.0962767	0.3926	-0.0254849	-0.0264237	0.0121148	0.0579394	0.0630262	-0.0325097	-0.114805	-0.0688272	-0.000674203	-0.0339295	-0.00733459	-0.00693646	0.00562067	0.0288835	-0.0618151	-0.0520802	0.00785892	-0.0889718	-0.0440906	-0.0750233
	-240	0.0260963	-0.0245654	-0.0286048	0.00750065	-0.102117	-0.110235	-0.0160795	0.029159	-0.0214526	-0.03655	-0.0701164	0.0465297	-0.14545	-0.054381	-0.0454613	-0.0374276	0.0821293	-0.127199	-0.0430725	0.998121	0.288828	-0.00326953	-0.0816959	-0.0147253	0.0355321	-0.203072	-0.109874	0.0648662	0.0436466	0.0335776	-0.0617382	-0.006838	0.0659592	-0.0652691	-0.0622348	0.0386215	-0.00202261	-0.0555737	0.00744562	-0.0319441	0.0564394	-0.01326	-0.00424786	-0.0919903	-0.111056	-0.0155408	-0.0284313	-0.0284915
	-230	0.00538473	0.0524431	-0.0200694	0.0911354	-0.127	-0.0784796	0.0930341	0.0512661	0.0560209	-0.193592	-0.0419841	-0.165454	-0.0162769	-0.0790792	0.0666473	0.000705323	-0.140979	0.0645802	0.17092	0.91782	0.175671	-0.0810324	-0.0159673	-0.0805456	0.0521905	-0.158737	0.16192	-0.223808	0.00841818	0.00975562	0.0416661	-0.0133087	-0.000588633	-0.0351736	-0.083443	-0.0145447	0.0598037	-0.0434209	-0.0191703	-0.0203013	0.0770559	-0.00523911	-0.0209088	0.0670658	0.0266557	-0.00468922	0.00830965	0.0452285
	-220	0.0968921	-0.0327274	0.0234676	0.0553277	-0.161917	0.130139	-0.0155795	-0.0600236	-0.0478416	0.103156	-0.146699	0.0500984	-0.19354	-0.0389783	0.053603	-0.040192	0.138705	0.00453523	0.103459	0.0805973	-0.0306708	-0.100995	0.021946	-0.0294826	0.00340691	0.0312824	0.193404	-0.0801246	0.0116433	-0.0339048	-0.00347905	0.0241666	0.03177	0.0283305	0.0129214	0.0093222	-0.00259342	-0.0134788	-0.0223945	-0.0275038	-9.97358e-05	0.0649143	0.0874702	-0.00638707	-0.0126851	-0.0482111	-0.0315737	-0.0940699
	-210	0.0562111	0.0905431	-0.0451861	-0.016605	0.0892944	-0.119629	0.0798523	0.00242718	-0.107355	0.0869472	-0.1285	-0.0788992	-0.104422	-0.0338051	-0.0526524	-0.178538	-0.0635431	-0.0263868	0.032221	-0.238726	0.0528745	-0.0251912	0.206864	-0.0242305	-0.181381	0.137205	-0.0475132	-0.00478169	0.0352881	0.0334633	0.00192058	0.0042991	0.0610883	0.017769	-0.0535995	-0.0285139	-0.0369562	-0.0479276	-0.0328103	-0.0176012	-0.0463727	-0.0566566	0.0140094	-0.0375302	-0.205163	-0.0211863	-0.023924	0.0331521
	-200	0.0423403	-0.0646306	-0.0268957	0.0352313	0	0.0304239	0.0249773	0.029159	-0.110886	-0.233094	-0.0210165	0.121044	0.449317	-0.125575	-0.0274264	-0.00565396	0.0566807	-0.0818716	-0.190308	-0.321796	0.0697187	-0.125884	-0.0465167	0.000309894	-0.0149235	-0.0157486	-0.145648	-0.0536194	0.0273505	0.00936806	0.0902169	0.0027446	0.0869862	0.0366765	0.0417215	-0.0551955	-0.0209304	-0.0368487	-0.003047	-0.00473431	-0.059232	-0.0433742	-0.00601735	-0.0192569	0.0421041	0.0664281	0.0385934	-0.0829669
	-190	-0.0597946	0.0845841	-0.0632065	-0.0751067	0.102858	-0.0552925	0.0230341	-0.0196799	2.62577e-05	-0.585713	0.101164	0.0272148	0.165501	-0.0313533	-0.0340982	-0.0168367	0.0224942	-0.0215642	-0.114088	-0.0341179	0.230729	-0.0306356	0.066166	-0.0346547	-0.107349	-0.10473	-0.244669	-0.17737	-0.0163557	-0.00212838	-0.0208376	-0.0507458	-0.0203756	0.0590629	0.081354	-0.0297795	0.023358	-0.0576169	-0.0484488	-0.0181632	-0.0950482	-0.0197788	-0.0377137	-0.0231948	-0.0438668	-0.0503629	0.0576351	-0.0589215
	-180	0.0101407	-0.00868504	0.0781786	-0.0559876	0.1245	-0.0235874	0.0664659	-0.112995	-0.376825	0.198315	-0.0130312	-0.0962621	0.0443853	-0.0709962	-0.0928415	0.0902813	-0.0706465	0.153098	0.181697	0.21341	0.116964	-0.034222	-0.000856695	-0.0136567	-0.157805	0.0179761	0.0492845	-0.000376088	-0.0279819	0.0112518	0.0395942	0.0138993	0.0425211	0.0648453	0.0717567	-0.0156783	0.0129046	-0.00851274	-0.0220358	-0.030286	-0.0239322	-0.0146091	0.0601895	0.00618572	-0.0166954	0.0541883	-0.000277488	-0.00222719
	-170	0.0103676	0.0709859	-0.0950796	0.0748812	0.00626717	-0.0398729	-0.0392955	-0.0436073	0.0987816	0.13187	0.0478628	0.0334294	-0.116809	0.0565814	0.0656439	0.0532405	-0.140423	0.0403423	0.293785	-0.0344146	0.0439796	-0.00936208	-0.118497	-0.0310321	-0.0311847	-0.175209	0.0543206	-0.0594577	0.0392782	0.0172113	0.0453972	0.0140992	0.0633579	0.045475	-0.0944344	0.0457218	0.0380526	0.00444313	-0.0422374	0.0131149	-0.0130233	0.0319959	-0.0161413	0.0337838	0.0285646	0.0506791	-0.0477205	0
	-160	-0.0123863	0.0406675	-0.0514627	-0.0068575	-0.0165066	-0.0644112	0.124977	0.0149075	-0.172067	0.266101	0.0334721	-0.0896357	-0.277472	0.0106607	-0.0619823	-0.0366654	-0.0528775	-0.0207521	-0.270416	0.502472	-0.0495643	0.0631148	-0.0384784	-0.0472748	-0.071127	-0.123879	-0.0824014	0.130843	-0.0382913	-0.0292764	-0.0593272	0.018028	-0.0641205	0.0224887	-0.0113888	0.0769985	0.0582356	-0.017696	0.0412829	0.0379265	-0.0901102	-0.0382657	-0.020184	0.00434387	0.0176576	-0.00714181	-0.0740069	0.0102863
	-150	-0.0600641	-0.145474	0.0220683	0.0378624	-0.0320356	-0.0752115	-0.103307	0.1209	-0.128151	0.299968	-0.0310716	0.146902	-0.0029405	0.0650417	0.0658903	0.126537	0.131487	-0.152849	-0.19016	0.208267	-0.0595852	0.148915	0.0309686	0.115457	-0.0642923	0.0393521	-0.00576549	-0.0445396	0.00472385	-0.0391908	-0.0248759	0.00520417	-0.015438	0.00493675	0.076966	0.0256128	0.0274614	-0.0301887	-0.0113638	0.0686425	0.020714	0.0206135	-0.0371807	-0.10588	-0.013755	0.0696596	-0.0333886	-0.1204
	-140	-0.109756	-0.0109355	0.00342818	0.225922	0.0887181	-0.0701066	0.0355682	-0.157275	-0.0799155	0.114695	-0.0276669	-0.00905126	0.145821	0.0371102	-0.0173132	0.0680864	-0.00137249	0.0513493	-0.0270731	-0.849189	-0.125836	0.0409051	0.308611	-0.0037775	0.130403	-0.0662967	-0.0409315	-0.00818439	-0.041451	-0.0461351	-0.0523324	0	-0.0393676	0.00581517	0.0263605	0.00718473	-0.00245987	0.0528376	0.0111289	-0.0340222	-0.0232008	0.0160602	0.156923	0.102503	-0.00229379	0.00206696	-0.0901837	-0.108291
	-130	-0.0213876	0.0587508	-0.110471	0.0590279	-0.0221461	0.0425855	-0.0973977	-0.0398517	-0.00527781	-0.0632246	0.157991	0.0164021	0.0506136	0.0390412	-0.0254724	0.0476776	0.0183138	-0.0490755	-0.00822192	-0.307753	-0.151868	0.0315142	0.0282527	-0.0094197	0.196242	0.102093	0.197607	-0.0315198	0.0362181	-0.0047428	0.0593501	0.00398173	-0.00266806	-0.030329	0.0424206	0.0342557	-0.0136908	0.0412955	0.0389342	0.00817454	0.0731019	-0.0111885	-0.0049354	0.0788893	-0.0125158	-0.00765084	0.023459	-0.0444448
	-120	0.0933747	0.171324	0.140675	0.053156	0.0389203	-0.121721	-0.0881932	0.232305	0.0983615	0.287623	0.0742192	-0.0846716	-0.103288	0.0132472	-0.0229023	0.0740362	0.139962	0.00743378	-0.153346	-0.678501	-0.00245457	0.217128	0.0488134	-0.0188608	0.0875972	0.126986	-0.0382051	0.182618	-0.0108868	0.00129291	0.00258064	0.0407342	0.0446977	0.014497	-0.0431686	0	0.0658759	-0.0443062	-0.0223155	0.0544416	-0.00735829	-0.0465193	-0.033807	0.048786	0.125874	0.0430514	0.0337336	0.0829504
	-110	-0.0387757	0.0325848	-0.0899123	0.116511	-0.0294835	0.0598318	-0.0322727	0.114242	0.203511	0.135573	0.0953215	-0.0291364	0	-0.0359427	0.11107	-0.00311707	-0.034857	0.0163168	-0.0950335	-0.0254153	0.0924854	-0.014504	-0.0810032	0.039645	-0.053131	-0.0015436	0.0712698	0	-0.042873	0.0251308	-0.0438663	-0.00116073	0.0470926	0.00744096	0.0559392	-0.042269	-0.0159676	-0.0416467	0.0288408	0	-0.0463949	-0.0361227	0.0404559	0.039174	-0.0186967	0.0968618	0.0323386	0.0450965
	-100	-0.0842363	0.0225367	-0.0722517	-0.0451876	-0.0860939	0.0596116	-0.0317273	-0.0488881	0.190224	0.112709	0.134623	-0.0441964	-0.0513313	0.0542194	0.0454085	0.0146639	-0.00493468	0.118478	0.0328506	-0.0492484	-0.100615	0.0474442	-0.220626	0.0333991	0.0444988	0.125403	0.126389	0.263799	-0.0231216	0.0208359	0.0639613	0.00676454	-0.03479	0.0155085	0.0601723	0.0752807	-0.0731219	-0.00196663	-0.0274188	0.0803173	0.0409183	0.0501787	0.0412154	0	0.132693	0.080704	0.0610024	-0.0432405
	-90	-0.0233307	-0.0855508	-0.0875336	-0.0614084	0.0870818	0.0649767	0	0.0535293	-0.060721	-0.118935	-0.0175628	-0.0482759	0.0481824	-0.0164625	0.000123225	-0.0406926	0.0522384	-0.163306	-0.17666	0.326938	-0.0471772	0.123363	-0.0725639	0.0747859	-0.440599	0.166064	0.00828355	0.0733013	0.0277971	0.00350707	-0.0823559	-0.0302935	-0.00779584	-0.0297741	0.165525	-0.0467689	-0.100265	-0.0156733	0.00430467	0.0256217	-0.133874	-0.0142233	0.0147209	0.107148	0.040988	0	0.00192742	0.0965776
	-80	-0.0125659	0.0766122	-0.0497836	-0.0434002	0.0909615	0.121345	0.0577386	0.133922	0.0230412	0.149206	-0.0136926	-0.0547651	-0.257328	-0.0649519	0.0171459	0.105036	0.0588494	-0.033046	0.0309803	0.372725	0.0402189	0.0345101	-0.248806	-0.00906172	-0.190661	-0.163622	-0.0651223	-0.0796769	-0.0164666	0	-0.0588276	-0.0165146	0.0013492	0.051626	0.0314313	-0.0351167	-0.00673126	0.00582146	0.00372388	-0.0745009	0	0.0644735	-0.021218	0.0753575	0.106815	0.0316754	0.146731	0.0798654
	-70	-0.0589295	0.0545826	0.0297442	0.0397501	-0.100203	0.0797708	-0.0505341	0.0194339	-0.0388352	0.414019	0.0492345	-0.0215339	-0.209285	-0.0984696	-0.0149103	0.103546	-0.0820036	-0.0777736	0.0148328	0	-0.0951877	-0.0111049	-0.144836	-0.046265	0.10273	0.122492	0.0446305	0.0861958	0.00369149	-0.0273195	0.0512048	-0.031513	-0.0443983	-0.00483232	-0.00111279	0.0167276	-0.0721505	0	0.0429228	0.030596	-0.0122631	0.0927997	-0.0268089	0.139334	-0.0244158	-0.0199138	0.0862838	0.152002
	-60	-0.0488077	0.0458976	-0.0920112	-0.00385891	0.0585657	0	-0.0613636	0.0761611	0.133678	-0.248336	0.0361421	-0.0455232	0.0500579	-0.0161931	0.0106414	-0.079929	0.0608505	0.184195	-0.0927558	-0.0757516	0.037967	-0.093592	-0.346506	-0.0128232	0.250209	0.0620958	-0.0100722	-0.102762	-0.0232581	0.0513544	0.0724183	-0.00303846	0.0197546	-0.0218683	0.0493623	-0.0390693	0.0498781	0.0365293	0.0560995	-0.0496113	0.046714	-0.00439007	-0.0175617	0.124378	-0.0551202	-0.0241171	0.0296612	0.125036
	-50	0.0167404	0	-0.0383897	-0.0479607	0.158161	-0.0564086	0.181011	0	0.193086	0.436453	0.000661359	0.0177365	-0.0737902	0.0668469	-0.0358146	0.00418643	0.0619401	0.0371439	-0.0974594	0.303402	0.0670165	-0.0120843	-0.155645	-0.119191	-0.00815149	-0.0119776	-0.319533	-0.138848	0.00609749	0.0469674	-0.044916	0.0385714	-0.0384553	-0.0610879	0.0678966	0.0395777	0.0606416	0.0300056	-0.00228899	0.0257237	-0.0324452	0.00506563	-0.00945242	0.0964166	-0.0449752	0.0807657	0.105746	0.131891
	-40	-0.00138519	0.112731	0.140536	-0.0519783	-0.0215183	0.0257495	0.0227386	0.0743079	0.00961034	0.568699	-0.0348438	0.0878056	-0.0905302	-0.0586022	-0.0112751	0.0640251	0.06589	0	-0.0862561	-0.404569	-0.240548	0.158406	0.0557399	0.106379	0	0.251373	-0.0655564	-0.202855	-0.0227632	-0.00822763	-0.0270898	-0.0496615	0.00275504	0.0200705	0	-0.0149493	0	0.0216404	0.0492538	-0.0367624	0.0689906	-0.066543	0.0289009	-0.0209601	-0.0337834	0.025999	0.00851964	-0.0233442
	-30	-0.060239	0.116392	0.172778	-0.0600219	0.0548095	0.0702467	0.0243068	0.0515285	0.206163	-0.210176	-0.0112431	0.0248738	-0.0326928	0.0836327	0.0134756	-0.0799631	-0.0401584	0.111257	-0.195863	0.295688	0.0279686	-0.013395	-0.0409026	0.108228	-0.0146936	-0.0831005	-0.112566	-0.013969	-0.00755645	-0.0114011	0	-0.0278281	0.0224348	0.0416685	-0.0380672	-0.00607922	0.0328399	0.0193712	-0.000661928	0.0589939	0.0578645	0.0923201	0	0.174121	0.036285	0.0359096	0.0650297	0.0963878
	-20	-0.102343	-0.0826664	0	-0.141243	-0.0421722	0.135364	0.0704773	-0.0523321	-0.0515965	0.67266	0.0264789	0.0543075	-0.116231	0.0067269	0.0485068	0.107676	-0.126196	0.0946277	-0.0493315	-0.195807	-0.0610039	0	0.0471182	0.113806	0.0495778	-0.051994	0.173538	-0.110283	-0.0680906	-0.114634	-0.117481	-0.0760408	0	0	0.0417745	-0.0119421	0.0235239	0.0416952	0.0147076	0.0932462	0.0996006	0	-0.110913	0.155798	-0.0815373	0.041478	0.0525728	0.0913395
	-10	0	0.209043	0.3022	0	0.125529	0.0386817	-0.138727	0.063812	0.0314568	-0.0221125	0.136412	0.0316603	-0.277333	-0.0252191	0.0154736	0.170472	0.0176852	-0.0349575	-0.0495167	0.478046	-0.214673	-0.0450532	-0.0730925	0.0574799	-0.0700401	-0.101272	0	-0.0645976	0	0.0104259	0.0151813	-0.00909187	-0.0206082	0.0859723	-0.0377799	-0.0109707	-0.100932	0.0490164	0	-0.0101587	0.0998555	0.0510093	-0.0882803	0.188572	0	0.0139828	0	0.0961486
	0	-0.00956393	0.158914	0.0626768	-0.00807698	0.0330442	0.0164006	-0.143091	0.21743	0.0900247	0.264116	-0.0381384	0.0279849	-0.187775	0.0199921	0.00420727	0.00642754	-0.0808302	0.143528	0.116885	0.15091	-0.234265	-0.0997998	-0.0310415	0	-0.0959368	0.160202	0.173659	-0.0304989	0.027689	0.0472819	0.0544822	-0.0462851	-0.0235372	0.00236292	0.066048	0.0699219	-0.115185	0.0773785	0.0197062	0.0162331	0.0120126	-0.0185746	-0.0592168	0.262725	0.0310277	0.118673	0.10867	0.0493941
	10	-0.0628108	0.316639	-0.117198	0.021959	0.00400317	0.0130724	-0.0755909	0.247983	-0.00111595	-0.044708	0.00902633	-0.0328956	0.223455	-0.0461183	0.217009	0.20906	0.0942932	0.0728261	0.139421	0.397745	-0.0511406	-0.0645119	0.178867	0.151335	0.348194	0.152035	0.331377	0.0756653	0.00113475	-0.0452297	0.00352489	-0.0756441	-0.00379274	0.193606	0.126226	-0.00835298	0.00470434	0.0848976	0.0605216	0.0378105	0.28487	0.06849	-0.119057	0.259939	0.00863635	0.187731	-0.00257989	0.0772752
	20	0.0836737	-0.00538853	0.178076	0.140633	0.249843	0.332015	-0.169795	0.213986	0.362843	0.701159	-0.0501531	0.108348	0.281292	0.223452	0.198375	0.239104	0.0541348	0.311582	0.175716	1.06715	0.244173	0.111682	0.0550654	0.124508	0.0595268	-0.0825339	0.132103	0.290107	0.0167937	0.091117	-0.000825071	0.00193357	0.0327915	0.202478	0.301762	0.0168488	0.0784402	0.149826	0.130662	0.0718867	0.20972	0.11994	-0.0613834	0.367126	0.00104683	0.0877301	0.0173993	0.0833134
	30	0.0154876	0.126567	0.0439167	0.0646659	0.186029	0.199825	-0.00673864	0.185794	-0.00057767	0.625751	0.0645438	0.0989462	0.415768	0.226972	0.200945	0.210459	0.115729	0.188143	0.196511	1.21746	0.0546761	0.0455285	-0.0547738	0.146109	-0.09462	0.103753	0.367637	0.156327	0.0296314	0.0578094	-0.0508611	-0.0398996	0.0448575	0.247292	0.104262	0.101372	0.0391404	0.0986267	0.0432901	0.0252837	0.114319	0.116332	0.0722962	0.341475	0.01307	0.0475092	0.172253	-0.00639286
	40	0.152422	0.118373	-0.0449162	0.0189688	0.0738683	0.335699	-0.00422727	0.191485	0.296463	0.852619	0.120392	0.0926782	0.488516	0.325505	0.233565	0.256749	0.159743	0.146302	0.194622	1.51137	0.131488	0.055049	0.0637418	0.0868236	0.534006	0.218234	0.250764	0.0702747	0.0493089	0.0294352	0.0618299	0.0354771	0.0279166	0.200775	0.0399137	0.0755317	0.0167344	0.125928	0.145739	-0.0563717	0.158675	0.0784968	0.0110833	0.239553	-0.063187	0.0332873	0.124577	0.0465318
	50	0.00159793	0.107279	0.0756999	0.104416	0.147243	0.361368	-0.170125	0.130888	0.2855	0.861207	0.268145	0.113274	0.389095	0.216967	0.203524	0.154466	0.168607	0.265342	0.174271	1.0536	0.104533	0.149664	0.119719	0.132709	-0.0643341	-0.157037	0.100601	0.0187507	0.0707696	0.0753543	-0.00110009	-0.029838	0.0485875	0.189945	0.0643931	0.07032	0.0499362	0.0848416	0.0479278	0.0184072	0.113169	0.0418169	0.0676646	0.355032	-0.00157794	0.0209781	-0.0570726	0.0710309
	60	0.0434277	0.180959	0.0230278	0.063839	0.0794562	0.13174	-0.0800455	0.196389	0.244381	1.06967	0.0174648	0.196505	0.262329	0.327696	0.185507	0.335859	0.266609	0.190242	0.539054	1.38746	0.0772176	0.207896	0.310433	0.232228	0.233321	0.149983	0.0429981	0.0827752	0.0437233	0.0887663	-0.0279516	0.00918003	0.0520788	0.206049	0.175491	0.156381	0.0426169	0.0872509	0.0804242	0.0497633	0.204895	0.036086	0.103369	0.326186	0.00331753	-0.0317602	0.0257614	0.0262561
	70	-0.101293	0.138786	0.24473	0.00325752	0.275467	0.296477	-0.01925	0.123048	0.045846	0.834747	-0.052823	0.144065	0.385182	0.265645	0.26923	0.390214	0.0485086	0.14574	0.133199	1.6967	-0.0943095	0.205274	0.0461522	0.0964357	-0.0672812	0.0501964	0.28989	0.0616426	0.0597691	0.128808	0.00135678	0.0146046	0.0689024	0.168669	0.0893902	0.0700019	-0.032282	0.0389703	0.0653686	0.0488152	0.133967	0.0872525	0.053466	0.238388	-0.0559284	-0.0116305	-0.0321211	-0.00231793
	80	-0.10465	0.0691158	0.250277	0.0816552	0.113262	0.266518	-0.0496818	0.18527	0.219134	0.77281	-0.0530802	0.109934	0.56395	0.28403	0.246398	0.486423	0.181483	0.138181	-0.0436465	0.333366	0.214448	0.144003	0.156994	0.111936	-0.26808	-0.324528	0.3721	-0.353451	0.111074	0.0794014	0.0305781	0.0240579	0.00272672	0.119676	-0.00130641	0.0615386	0.0365211	0.0256092	0.0550041	0.0416728	-0.0462021	0.118395	0.0200587	0.252783	-0.115097	0.0165048	-0.00601474	0.0368311
	90	-0.0870067	0.23803	0.162344	-0.00186263	0.322826	0.263866	-0.108966	0.116193	0.0766857	0.843763	-0.0327618	0.197328	0.53524	0.191964	0.264151	0.420589	0.278322	0.0834083	0.042554	1.63865	0.201252	0.116666	-0.047738	0.0510416	-0.164347	-0.307665	0.451445	-0.528529	0.0620414	0.100962	0.11997	-0.0146105	0.0856026	0.0963291	-0.0193169	0.142734	0.0529863	0.0159292	0.102975	-0.00973464	0.0497238	0.127226	0.0787692	0.306483	0.092021	0.0329788	0.0124345	-0.00262313
	100	0.0312494	0.034867	0.196006	-0.051427	0.234335	0.127741	-0.033125	-0.0260758	0.133941	0.796694	-0.0389835	0.262159	0.434429	0.24295	0.280936	0.376392	0.219054	0.247664	0.207252	1.5802	0.130182	-0.0456726	0.115453	0.0641907	-0.0485745	0.0867543	0.300431	-0.322522	0.104553	0.0953865	0.101653	0.0605459	-0.0389853	0.155027	0.0885362	0.0288493	-0.0267979	0.0423582	0.138514	0.0527035	0.204636	0.0607671	0.00664894	0.393532	-0.0183041	0.0439846	0.00733469	0.00803438
	110	0.00158374	0.242658	0.178555	0.0654093	0.193274	0.118257	-0.0829432	0.0314714	0.061837	1.05169	0.137367	0.230239	0.552466	0.352332	0.276526	0.113546	0.0690121	0.301799	0.252083	-0.60176	0.129507	0.0637774	0.213226	0.14955	0.155819	-0.0474218	0.302237	-0.220083	0.110929	0.187879	0.0168131	-0.0208578	0.0722784	0.123318	0.0836204	-0.00838976	-0.0316725	0.0770517	0.0838791	0.100623	0.165579	0.0935345	0.0685733	0.336518	-0.0253548	0.00407222	-0.0721694	0.158625
	120	-0.0798964	0.194367	0.116228	-0.0182505	0.100553	0.118448	-0.040125	-0.0101351	0.152833	0.229283	0.0556767	0.222675	0.719379	0.338536	0.234656	0.499755	0.222417	0.0824713	0.335062	0.044996	0.0766546	0.0829769	0.128377	0.0865725	-0.177535	-0.207351	-0.0432064	-0.129213	0.130581	0.0740169	0.0772037	0.0748595	-0.0129479	0.129134	0.16227	0.0576466	0.0985607	0.0404308	0.0960116	0.0434929	0.234344	0.165908	0.144297	0.408313	0.101088	0.0020284	-0.0230015	0.181458
	130	0.0731785	0.163399	0.284929	0.0792245	0.239089	0.271648	-0.0974773	-0.038917	0.122742	0.963021	0.0362033	0.25695	0.698703	0.199993	0.327806	0.39985	0.17065	0.166154	0.253861	0.642405	0.162497	0.0868945	0.0917757	0.072435	-0.0243291	-0.0705563	0.0982912	-0.0960099	0.124117	0.0899607	0.0458373	0.0371697	0.0942945	0.167751	0.0566321	0.0449041	0.0228238	0.0676798	0.102479	0.00894259	0.152908	0.129308	0.146959	0.391965	-0.0694064	-0.0487432	-0.0122245	0.0431745
	140	-0.0333012	0.03539	0.118027	0.129474	0.0672718	0.251619	-0.0157955	-0.0162359	0.0471458	0.943806	0.0332884	0.193134	0.65455	0.207411	0.309656	0.352286	0.305824	-0.00954523	0.234325	1.06309	-0.0914495	0.125265	0.166126	0.136994	0.395201	0.00629164	0.25547	-0.0441814	0.0848643	0.0222813	0.0367615	0.0194473	0.0493096	0.191235	0.104439	-0.0717219	-0.0529023	0.0404122	0.0732498	0.0895939	0.0861163	0.100739	0.068592	0.413988	0.0337064	-0.0591552	-0.000877463	0.0280543
	150	0.0164993	0.0883085	0.216265	-0.10039	0.112397	0.151994	-0.144136	-0.0198111	0.00379424	0.744794	0.0700306	0.296457	0.510164	0.126437	0.277583	0.330728	0.284786	0.18983	0.134958	0.429193	0.260612	0.117372	-0.0811308	0.15204	0.369869	0.0149671	0.214157	0.285254	0.0630368	0.065821	-0.0266452	0.0634668	0.11214	0.129191	0.135917	-0.0254073	0.0176973	0.0553608	0.0539578	0.029932	0.131767	0.0338593	0.00706733	0.368377	0.0618707	-0.0477175	0.047308	0.108093
	160	0.0305545	0.0459134	0.120456	-0.0466744	0.109485	0.0611831	-0.0996705	0.00844595	0.278293	0.263525	0.0664666	0.260504	0.721255	0.233663	0.244866	0.43945	0.339099	0.14098	0.334414	-0.65803	-0.120251	0.1349	0.0538806	0.14752	0.464363	0.206647	0.444776	0.314213	0.031935	0.00181707	0.0224878	0.0118717	0.0156099	0.15531	0.083869	-0.0867469	0.126858	0.00149599	0.0750989	0.0198153	0.200786	0.090069	-0.0463027	0.367558	0.00583454	-0.0491366	0.101613	0.111731
	170	0.0683421	0.0855191	0.0139726	0.0543588	0.333282	0.144522	0.0974432	-0.0139891	0.0197721	0.270502	0.208941	0.267397	0.518361	0.241172	0.315703	0.393661	0.367555	0.0312719	-0.0772008	0.769383	0.141059	0.118409	0.0327914	0.108922	0.714698	0.201489	0.309965	0.167305	0.0766737	0.022275	0.040181	-0.0162384	0.122256	0.181482	0.159873	-0.0538303	0.00742269	0.0239451	0.123642	0.0242836	0.227555	0.0545524	0.171268	0.409	-0.00910588	-0.135918	-0.0554601	0.105495
	180	0.146277	0.259363	0.117588	0.131111	0.301895	-0.0335269	-0.00673864	-0.0132347	-0.00953156	0.605678	-0.0741825	0.18345	0.496666	0.220407	0.354026	0.235669	0.377896	0.158183	0.0186104	0.0507318	0.116175	-0.0192859	0.0283621	0.161962	0.569915	0.279177	0.289612	0.0609621	0.0379245	0.0293081	0.0320173	0.0591736	0.0538083	0.167198	0.199644	0.016706	0.0713384	0.0265019	0.0693487	0.120362	0.118468	0.0827379	-0.00663561	0.379035	0.053219	-0.0490517	-0.103293	0.025027
	190	0.167451	0.0712554	0.153539	-0.0634381	0.306958	0.0029428	0.188068	-0.027191	-0.0391766	0.632246	0.148916	0.290342	0.81461	0.268977	0.289227	0.355119	0.336815	0.153048	0.277101	0.458169	-0.0458261	0.192456	0.0831906	0.106288	0.461751	0.215831	0.290011	0.22157	0.108407	0.0527617	0.0032682	-0.0266585	0.0342216	0.0157317	0.191353	-0.0322112	0.0224662	0.0221335	0.145114	0.0748529	0.11648	0.0700126	-0.105136	0.273274	0.0357154	-0.0904681	0.0453881	0.104323
	200	-0.0167688	0.168693	0.0662649	0.11038	0.200642	0.185476	-0.0492955	-0.0462149	-0.0410146	0.647381	0.0661115	0.33646	0.677495	0.392639	0.356755	0.38125	0.124551	0.137031	0.250639	0.443434	-0.0582566	0.182748	0.0385877	0.155545	0.338141	0.173489	0.33155	0.218632	0.0826972	0.0797953	-0.0114914	0.0280455	0.0751609	0.144374	0.097304	0.0108993	0.165718	0.0147507	0.105172	0.0865917	0.118752	0.169056	0.0071073	0.279876	-0.0559977	-0.114716	-0.0625923	0.0583276
	210	0.00809364	0.182259	0.22583	-0.00776793	0.0537701	0.0924428	-0.0964318	-0.0634676	-0.0184067	0.648454	0.21199	0.243774	0.748923	0.291161	0.328862	0.550846	0.157721	0.156634	0.12157	0.660107	0.167158	0.0378804	0.00100252	0.214804	0.584943	0.116434	0.0806127	-0.0747699	0.0704567	0.00489846	-0.0532079	0.0216483	0.0199528	0.139599	0.0284577	-0.0672241	0.107627	0.0252095	0.0722953	-0.0239116	0.136175	0.210215	-0.0115284	0.367925	-0.0883725	-0.0315597	-0.00550477	0.100347
	220	0.0640778	0.160959	0.0984278	0.140307	0.115917	0.0763325	-0.0157386	-0.178332	0.159424	0.371726	0.116975	0.324732	0.488794	0.410179	0.282292	0.375175	0.238845	0.262631	0.0113144	0.391218	0.0489337	-0.0661395	-0.0197951	0.154413	0.635419	0.19846	0.202556	0.111322	0.0663472	0.0365955	0.0765804	-0.0141638	0.0763362	0.0922953	0.110132	0.038364	0.114647	0.0447358	0.101181	-0.00866257	0.185704	0.166029	-0.0655273	0.320971	-0.0292805	-0.0351383	-0.0260539	0.0477196
	230	0.0717649	0.179073	0.341029	0.204021	0.121515	0.103689	-0.0335682	0.10614	-0.0586861	0.77061	0.0118187	0.341302	0.411785	0.386927	0.297184	0.311252	0.204983	0.188856	0.12544	0.270669	0.0103587	0.0588947	0.117878	0.188816	0.606471	-0.0249907	0.249635	0.0756474	0.0789119	0.053937	0.0243534	0.0267761	0.0547732	0.150613	0.18849	-0.0982368	0.011735	0.00135591	0.13142	0.00239016	0.206238	0.179146	0.00865294	0.391941	-0.0897349	-0.127218	-0.0320311	0.0364352
	240	0.0945945	0.267731	-0.0281251	0.0799429	0.108034	0.14229	-0.0759773	0.00260758	0.0815303	0.646629	0.0898592	0.334683	0.58407	0.324777	0.252533	0.458608	0.301193	0.208421	0.153939	1.42059	0.158579	0.0789007	-0.13698	0.125421	0.53896	0.179331	0.402629	-0.212239	0.0199278	0.0204928	0.0710845	0.00913595	0.0690905	0.142977	0.164726	-0.0714363	0.0165427	-0.00191621	0.140653	0.141369	0.247019	0.147801	0.0286531	0.353669	-0.0346378	-0.0702998	-0.0166193	0.0762689
	250	0.0152087	0.22589	0.217065	-0.0291924	0.134821	0.208593	0.0597045	-0.0689452	0.105937	0.487012	0.0798285	0.422816	0.478282	0.256996	0.359087	0.476844	0.275273	0.106922	-0.0224992	0.366297	-0.0568829	0.0448372	-0.172269	0.0633305	0.451446	0.183552	0.153029	-0.194491	0.0930834	0.0110517	0.0627008	0.112129	0.0401646	0.11307	0.199667	-0.0511304	0.153257	0.00377078	0.198256	0.0318101	0.162283	0.0912405	-0.132472	0.257655	-0.0444441	-0.0539801	0.0458156	-0.0202757
	260	0.113538	0.309444	0.0663049	-0.00445194	0.26033	0.098939	-0.0404318	0.125492	0.0256538	0.381977	0.0264666	0.355843	0.0235934	0.29355	0.266572	0.472748	0.116138	0.134908	0.0757935	1.17049	-0.196771	0.111769	-0.124385	0.152772	0.746551	0.177436	0.186927	-0.240947	0.0568853	-0.0140886	0.0717033	0.0560705	0.0961676	0.116013	0.133488	0.0562772	-0.058619	-0.00606425	0.175639	0.060956	0.186424	0.155949	-0.0400482	0.273617	-0.052888	-0.0737627	-0.0188917	0.0101296
	270	0.10943	0.317178	0.230468	-0.122725	0.329742	-0.0565687	-0.1735	-0.101237	-0.0382838	0.527802	0.0840661	0.271576	0.462352	0.351209	0.449544	0.340136	0.196633	0.127161	-0.0379245	0.519581	-0.0701466	0.00639502	-0.160348	0.183692	0.757754	-0.0320639	0.29595	-0.143307	0.0263722	-0.0162265	0.0695443	-0.00694085	0.124936	0.161901	0.178754	-0.0728988	-0.0285578	-0.00484841	0.1102	0.0624961	0.180981	0.197188	0.0727892	0.276152	-0.0937144	-0.0534942	-0.0133419	0.0894918
	280	0.07992	0.179739	0.0399188	0.146321	0.0758853	-0.0733347	0.00802273	0.239586	0.171909	0.334532	0.114391	0.378041	0.478768	0.182902	0.374623	0.248649	0.252821	0.1749	-0.139199	0.276899	-0.160538	0.00859871	0.0078743	0.208537	0.419426	0.188065	0.265334	0.114295	0.00269894	-0.0725111	0.0648277	0.0393148	0.0713055	0.185168	0.165926	0.0151678	0.106735	-0.00864907	0.135945	-0.000710047	0.209618	0.213871	-0.00421055	0.353576	-0.0101527	-0.056317	-0.0405133	-0.00657433
	290	0.257243	0.214812	0.122005	0.0524711	0.259589	0.164641	-0.0315	0.0963002	-0.00430627	-0.0632782	0.064703	0.432356	0.419796	0.37826	0.314251	0.319898	0.224638	0.213856	0.0862005	0.610957	-0.0440696	0.0112633	-0.110514	0.18818	0.34439	0.401688	0.118592	0.192217	0.0456743	0.0108802	0.0069306	0.0215572	0.11895	0.187011	0.141659	-0.0421046	0.0232654	0.00588309	0.153715	0.0254197	0.152186	0.178383	0.0215884	0.259823	-0.0250777	-0.0855089	-0.106908	0.0397595
	300	0.185383	0.386754	0.157936	0.11114	0.107869	0.0413793	-0.267625	0.0849843	0.193008	0.502952	0.00462952	-0.0112016	-0.342672	-0.0737175	0.0375573	0.0105798	-0.253146	0.318316	-0.0109996	-0.299446	0.0217984	-0.17824	-0.102329	0.158382	0.40423	0.0441587	0.348378	-0.169902	0.12096	-0.0463225	0.0265627	0.0171317	0.00478997	0.186919	0.0940186	-0.060736	0.0453439	0.0554168	0.0724341	-0.103645	0.246429	0.116134	-0.0821643	0.347645	-0.0616013	-0.0790689	-0.071142	0.186366
	310	-0.486191	-0.527268	-0.251507	-0.366229	-0.488716	-0.333892	-0.204455	-0.119293	-0.129122	-0.323798	-0.0227802	-0.0548337	0.188307	-0.0355295	-0.0675627	0.0580071	-0.0798768	-0.134383	-0.425373	-0.138944	-0.227036	-0.170563	-0.117112	0.0171724	0.187568	-0.0127787	0.144554	-0.0583474	-0.313236	-0.278332	-0.348015	-0.212798	-0.331319	-0.258175	-0.236886	-0.374311	-0.340509	-0.339107	-0.267389	-0.345437	-0.221979	-0.208554	-0.43398	-0.0338762	-0.215993	-0.146106	-0.205446	-0.145064
	320	-0.525988	-0.260805	-0.385026	-0.430277	-0.635856	-0.36792	-0.255023	-0.214658	-0.328222	-0.156398	-0.294587	-0.17998	-0.276985	-0.168873	-0.128366	-0.0789279	-0.203977	-0.206622	-0.337728	-0.421183	-0.525052	-0.395123	-0.208523	-0.201602	-0.0993228	-0.0669806	-0.0251806	-0.326767	-0.357045	-0.440213	-0.373766	-0.329826	-0.342485	-0.338666	-0.275569	-0.443067	-0.320955	-0.341077	-0.284742	-0.403295	-0.171701	-0.253808	-0.42796	-0.26822	-0.22784	-0.248336	-0.235273	-0.136139
	330	-0.592576	-0.294182	-0.480235	-0.414457	-0.657775	-0.423317	-0.277045	-0.253149	-0.18878	-0.024635	-0.22229	-0.14996	-0.237856	-0.163341	-0.134809	-0.0344584	-0.238803	-0.0825962	-0.493667	-0.747923	-0.3086	-0.583344	-0.267489	-0.299961	-0.0315609	-0.375252	-0.185277	-0.34652	-0.400418	-0.496691	-0.396291	-0.35401	-0.390539	-0.416747	-0.303105	-0.409696	-0.36061	-0.354885	-0.359606	-0.417458	-0.298494	-0.408642	-0.48235	-0.199478	-0.353251	-0.357484	-0.29716	-0.105033
	340	-0.496771	-0.396469	-0.473479	-0.535152	-0.655398	-0.404704	-0.413239	-0.222989	-0.204758	-0.474989	-0.220723	-0.216613	0.0434591	-0.142208	-0.184336	-0.0807708	-0.271564	-0.358621	-0.535276	-0.471321	-0.599703	-0.486497	-0.0590755	-0.272674	-0.148148	-0.329569	-0.180432	-0.0581862	-0.397384	-0.516873	-0.404193	-0.369608	-0.449355	-0.449959	-0.394173	-0.399593	-0.405478	-0.385729	-0.372808	-0.423218	-0.248524	-0.348365	-0.482865	-0.230311	-0.322732	-0.36124	-0.321556	-0.286235
	350	-0.551857	-0.508122	-0.521144	-0.605189	-0.687887	-0.434603	-0.419011	-0.35391	-0.268157	-0.308287	-0.386062	-0.357498	-0.219426	-0.155967	-0.1608	-0.139938	-0.239955	-0.148488	-0.218788	-0.905854	-0.403878	-0.524939	-0.154679	-0.331618	-0.361237	-0.380527	-0.238486	-0.461639	-0.404556	-0.515625	-0.45461	-0.315547	-0.36708	-0.437874	-0.404141	-0.401077	-0.459608	-0.409224	-0.371903	-0.42544	-0.276769	-0.352063	-0.462561	-0.275796	-0.238239	-0.378254	-0.219636	-0.224286
	360	-0.606513	-0.407309	-0.375951	-0.517428	-0.676165	-0.301531	-0.327136	-0.216528	-0.200517	-0.759929	-0.282278	-0.202879	0.0295439	-0.188569	-0.153961	-0.128858	-0.167989	-0.198851	-0.403374	-0.495451	-0.375526	-0.601881	-0.238672	-0.418998	-0.174421	-0.257996	-0.0499097	-0.580859	-0.407488	-0.520444	-0.460041	-0.348109	-0.413657	-0.499011	-0.433279	-0.469729	-0.452633	-0.425741	-0.425632	-0.413193	-0.208146	-0.406081	-0.515891	-0.276948	-0.233174	-0.393525	-0.320206	-0.266306
	370	-0.589177	-0.473398	-0.515377	-0.498835	-0.635784	-0.413613	-0.328068	-0.252444	-0.304971	-0.305228	-0.344825	-0.289877	-0.067423	-0.241854	-0.214245	-0.114911	-0.308464	-0.373738	-0.476353	-0.608979	-0.676785	-0.591655	-0.0136707	-0.300762	-0.170763	-0.461674	-0.16963	-0.351732	-0.410321	-0.493178	-0.464561	-0.373907	-0.449821	-0.469517	-0.388222	-0.416373	-0.300748	-0.415688	-0.357313	-0.424014	-0.378136	-0.311475	-0.520824	-0.339264	-0.277087	-0.372369	-0.258319	-0.213324
	380	-0.591243	-0.437422	-0.404815	-0.504748	-0.646476	-0.508128	-0.259386	-0.400403	-0.282021	-0.672123	-0.164997	-0.264873	-0.00382033	-0.20698	-0.185146	-0.0944223	-0.260962	-0.224725	-0.383745	-0.749901	-0.503524	-0.583589	-0.339579	-0.399405	-0.312913	-0.358213	-0.229369	-0.440274	-0.45955	-0.485481	-0.411825	-0.3418	-0.430329	-0.445348	-0.401661	-0.51843	-0.387393	-0.45085	-0.428173	-0.446389	-0.2844	-0.352104	-0.599249	-0.21449	-0.272261	-0.362104	-0.30349	-0.211979
	390	-0.620644	-0.463413	-0.616014	-0.570141	-0.713779	-0.409464	-0.405261	-0.336657	-0.232749	-0.324871	-0.266516	-0.216902	-0.0699236	-0.189799	-0.0929647	-0.225567	-0.208849	-0.31954	-0.324618	0.0297666	-0.646993	-0.668928	-0.221866	-0.45292	-0.398712	-0.44147	-0.326358	-0.356012	-0.419987	-0.517445	-0.428496	-0.358829	-0.354482	-0.428676	-0.385688	-0.469039	-0.355264	-0.454963	-0.393025	-0.42472	-0.301058	-0.30088	-0.528914	-0.261932	-0.31214	-0.455842	-0.294617	-0.180617
	400	-0.598859	-0.50256	-0.30186	-0.494132	-0.726766	-0.340093	-0.298273	-0.335165	-0.104571	-0.490822	-0.265964	-0.23091	-0.259319	-0.202193	-0.120673	-0.150814	-0.341079	-0.350937	-0.458872	-0.343948	-0.646407	-0.618906	-0.122362	-0.431532	-0.163281	-0.589578	-0.286364	-0.511623	-0.42693	-0.508941	-0.434725	-0.343155	-0.430782	-0.474471	-0.388495	-0.442963	-0.417439	-0.42207	-0.432181	-0.445101	-0.287536	-0.393515	-0.528613	-0.253562	-0.246059	-0.425539	-0.244002	-0.196826
	410	-0.60327	-0.572325	-0.449342	-0.605105	-0.548547	-0.381948	-0.290534	-0.30448	-0.336086	-0.600472	-0.170239	-0.31427	-0.0824496	-0.249111	-0.196985	-0.24717	-0.175019	-0.347451	-0.525795	-0.587915	-0.790664	-0.631508	-0.27283	-0.355795	-0.242455	-0.527931	-0.396065	-0.215946	-0.422385	-0.51167	-0.440533	-0.36617	-0.499559	-0.435777	-0.374964	-0.4183	-0.514223	-0.427435	-0.434959	-0.422846	-0.224629	-0.390453	-0.483979	-0.294386	-0.256081	-0.303373	-0.280413	-0.0916612
	420	-0.587163	-0.388133	-0.455269	-0.459544	-0.637595	-0.361043	-0.321455	-0.327572	-0.328432	-0.679315	-0.219118	-0.234761	-0.137439	-0.188147	-0.194678	-0.275394	-0.240238	-0.277511	-0.519166	-0.212223	-0.395996	-0.566204	-0.3225	-0.413922	-0.493897	-0.286758	-0.335961	-0.496203	-0.440979	-0.499767	-0.404725	-0.317293	-0.504363	-0.422314	-0.312264	-0.411745	-0.425967	-0.432663	-0.422094	-0.472375	-0.185096	-0.395007	-0.616566	-0.265573	-0.226146	-0.43744	-0.241287	-0.240347
	430	-0.605312	-0.50752	-0.441026	-0.52487	-0.573534	-0.372864	-0.440716	-0.356009	-0.539531	-0.256763	-0.310986	-0.256135	0.0454966	-0.166601	-0.225995	0.0048235	-0.26533	-0.259945	-0.343061	-0.440961	-0.807508	-0.606288	-0.329026	-0.344864	-0.478618	-0.689951	-0.501233	-0.352	-0.451726	-0.527969	-0.451612	-0.343904	-0.464178	-0.416204	-0.355979	-0.4533	-0.433527	-0.442197	-0.419259	-0.509684	-0.300305	-0.399201	-0.581767	-0.337567	-0.298801	-0.4106	-0.243935	-0.236989
	440	-0.634292	-0.420083	-0.448492	-0.683837	-0.645611	-0.42658	-0.340011	-0.351433	-0.387958	-0.444933	-0.30556	-0.253077	0.100255	-0.205777	-0.156672	-0.249525	-0.273125	-0.209508	-0.386449	-0.441456	-0.663026	-0.685592	-0.104462	-0.351302	-0.673146	-0.427109	-0.361611	-0.542552	-0.442879	-0.505278	-0.425054	-0.375444	-0.422497	-0.436672	-0.283128	-0.413777	-0.446934	-0.462192	-0.436516	-0.499755	-0.376884	-0.372942	-0.593328	-0.325688	-0.31067	-0.410454	-0.240762	-0.250064
	450	-0.623504	-0.469531	-0.401877	-0.49607	-0.664763	-0.458961	-0.318818	-0.424413	-0.473821	-0.627415	-0.231513	-0.246382	-0.113221	-0.229065	-0.196298	-0.230641	-0.288338	-0.327374	-0.413262	-0.168809	-0.307429	-0.614325	-0.348511	-0.396632	-0.447747	-0.475273	-0.310937	-0.565189	-0.454553	-0.514713	-0.415877	-0.338688	-0.42242	-0.396447	-0.292424	-0.337369	-0.439132	-0.416377	-0.438089	-0.461062	-0.32247	-0.3912	-0.591065	-0.34305	-0.22075	-0.394319	-0.181357	-0.0929233
	460	-0.617746	-0.419212	-0.50876	-0.497757	-0.737345	-0.3679	-0.321864	-0.368981	-0.506683	-0.495814	-0.255101	-0.22253	-0.0420005	-0.215521	-0.22045	-0.230527	-0.175521	-0.275562	-0.265583	0.0673457	-0.356453	-0.587507	-0.218475	-0.415279	-0.376285	-0.511479	-0.462646	-0.513342	-0.48299	-0.547566	-0.455453	-0.352405	-0.457718	-0.405057	-0.374907	-0.445224	-0.474925	-0.459314	-0.427358	-0.503723	-0.356281	-0.453316	-0.630562	-0.324645	-0.319368	-0.299678	-0.298255	-0.266545
	470	-0.620525	-0.410035	-0.462025	-0.572881	-0.575448	-0.428067	-0.391443	-0.326473	-0.430942	-0.80351	-0.189296	-0.291882	-0.209122	-0.241055	-0.18857	-0.268432	-0.267394	-0.180222	-0.18003	-0.54915	-0.291801	-0.609385	-0.203037	-0.426611	0.117152	-0.474824	-0.218602	-0.506483	-0.463788	-0.490786	-0.385776	-0.361929	-0.490853	-0.46801	-0.467676	-0.433427	-0.40142	-0.480906	-0.402358	-0.485534	-0.301956	-0.381118	-0.625384	-0.362841	-0.256127	-0.361726	-0.231725	-0.256218
	480	-0.66331	-0.379083	-0.506611	-0.591248	-0.653381	-0.387448	-0.340011	-0.237946	-0.351316	-0.289717	-0.268353	-0.442025	-0.26571	-0.329672	-0.265815	-0.186376	-0.36393	-0.305322	-0.302341	-0.443137	-0.563199	-0.661986	-0.305093	-0.387431	-0.442584	-0.392544	-0.130679	-0.608098	-0.478346	-0.484785	-0.439387	-0.325809	-0.504491	-0.420625	-0.342507	-0.484832	-0.52946	-0.427779	-0.38581	-0.458754	-0.16512	-0.371213	-0.677379	-0.296786	-0.403615	-0.34718	-0.28879	-0.331348
	490	-0.592888	-0.419132	-0.453849	-0.551557	-0.666553	-0.340619	-0.412	-0.493178	-0.452027	-0.467261	-0.294023	-0.419355	-0.0355406	-0.199059	-0.274396	-0.368008	-0.326422	-0.204523	-0.379042	-0.618671	-0.628437	-0.673595	-0.138147	-0.4695	-0.426428	-0.564313	-0.370172	-0.258677	-0.469621	-0.543236	-0.393137	-0.356484	-0.457924	-0.432755	-0.397458	-0.443716	-0.515772	-0.479786	-0.400731	-0.515694	-0.169994	-0.406762	-0.627073	-0.347952	-0.271976	-0.334932	-0.274818	-0.328544
	500	-0.582487	-0.545303	-0.526231	-0.575929	-0.732817	-0.380697	-0.41375	-0.425331	-0.147542	-0.360831	-0.360257	-0.26286	-0.626904	-0.304381	-0.239057	-0.315882	-0.415236	-0.233333	-0.445446	-0.516614	-0.669962	-0.632675	-0.451168	-0.388949	-0.305765	-0.452705	-0.129984	-0.454189	-0.463165	-0.535098	-0.400911	-0.304284	-0.462855	-0.473445	-0.352543	-0.445417	-0.441978	-0.421263	-0.448509	-0.469929	-0.297931	-0.440791	-0.736793	-0.360056	-0.342506	-0.401862	-0.196034	-0.287415
	510	-0.658828	-0.458706	-0.556815	-0.507279	-0.758585	-0.356263	-0.4085	-0.482862	-0.251877	-0.401943	-0.315334	-0.340943	-0.109701	-0.311611	-0.277028	-0.252221	-0.432219	-0.271652	-0.450576	-0.18483	-0.634089	-0.691541	-0.315173	-0.405795	-0.268456	-0.359562	-0.430293	-0.317544	-0.487154	-0.526273	-0.396401	-0.363551	-0.463739	-0.466135	-0.365528	-0.453281	-0.509111	-0.427516	-0.468143	-0.454582	-0.301911	-0.372577	-0.606175	-0.382316	-0.34597	-0.350836	-0.278441	-0.28221
	520	-0.635706	-0.521625	-0.513808	-0.555591	-0.624412	-0.368925	-0.427114	-0.546576	-0.353692	-0.663053	-0.319081	-0.301345	-0.317064	-0.20231	-0.238511	-0.250492	-0.320167	-0.300975	-0.414318	-0.710937	-0.469971	-0.679313	-0.159765	-0.395301	-0.476193	-0.273589	-0.245085	-0.355672	-0.462334	-0.581913	-0.428991	-0.297322	-0.447391	-0.421325	-0.425243	-0.406032	-0.421056	-0.416668	-0.434639	-0.463461	-0.337801	-0.343367	-0.68087	-0.252581	-0.273715	-0.355147	-0.213673	-0.394543
	530	-0.672151	-0.613215	-0.496197	-0.648397	-0.562018	-0.388639	-0.443682	-0.527552	-0.375118	-0.500805	-0.199804	-0.409373	-0.301621	-0.33859	-0.304815	-0.283312	-0.38699	-0.17044	-0.538258	0.184632	-0.645214	-0.610595	-0.307827	-0.372636	-0.289336	-0.730866	-0.273027	-0.439056	-0.424199	-0.48272	-0.441583	-0.319679	-0.407601	-0.473576	-0.432927	-0.51528	-0.489626	-0.472728	-0.442665	-0.496535	-0.29575	-0.391731	-0.640574	-0.300278	-0.294652	-0.323865	-0.240747	-0.21753
	540	-0.585272	-0.447074	-0.523003	-0.609649	-0.620502	-0.307938	-0.519602	-0.542755	-0.21081	-0.0467475	-0.2818	-0.4002	-0.349132	-0.290254	-0.198498	-0.314176	-0.28333	-0.269528	-0.427392	-0.996044	-0.683045	-0.672644	-0.24877	-0.386763	-0.289462	-0.571875	-0.31764	-0.405906	-0.444301	-0.487282	-0.394705	-0.395511	-0.392145	-0.468641	-0.39908	-0.484882	-0.445551	-0.450073	-0.445441	-0.468601	-0.317893	-0.377197	-0.654122	-0.32205	-0.262108	-0.368451	-0.292638	-0.358025
	550	-0.535159	-0.48053	-0.495837	-0.451835	-0.579256	-0.400671	-0.235034	-0.519155	-0.3476	-0.705131	-0.243735	-0.309458	-0.164413	-0.276297	-0.293162	-0.240982	-0.269888	-0.314468	-0.214214	-1.07496	-0.19909	-0.605957	-0.21339	-0.416187	-0.27644	-0.639422	-0.351625	-0.427361	-0.443419	-0.53134	-0.430797	-0.296793	-0.492862	-0.409842	-0.404742	-0.438686	-0.411628	-0.482873	-0.392299	-0.454776	-0.351593	-0.364954	-0.618207	-0.284097	-0.267881	-0.271628	-0.254922	-0.371446
	560	-0.642173	-0.368956	-0.523063	-0.492938	-0.646548	-0.315114	-0.351727	-0.491439	-0.366913	-0.414609	-0.197085	-0.288923	-0.42357	-0.276432	-0.2192	-0.281128	-0.253156	-0.206272	-0.409818	-0.137263	-0.499201	-0.706391	-0.063122	-0.356757	-0.304845	-0.357061	-0.1875	-0.378362	-0.494292	-0.528052	-0.394719	-0.323093	-0.50533	-0.473342	-0.388293	-0.494951	-0.429271	-0.462771	-0.405636	-0.45645	-0.290335	-0.325731	-0.595945	-0.299773	-0.36141	-0.327814	-0.307427	-0.468782
	570	-0.604272	-0.615211	-0.432941	-0.626229	-0.74708	-0.325569	-0.262977	-0.541311	-0.425704	-0.466939	-0.298089	-0.324518	-0.269136	-0.340881	-0.273393	-0.379225	-0.315547	-0.382621	-0.318377	-0.784711	-0.579909	-0.604848	-0.122106	-0.38328	-0.378501	-0.481018	-0.298173	-0.275171	-0.512804	-0.504738	-0.409098	-0.322753	-0.497166	-0.426745	-0.331844	-0.491498	-0.373086	-0.44385	-0.403983	-0.490512	-0.267418	-0.357563	-0.609346	-0.218791	-0.235483	-0.403651	-0.255432	-0.459214
	580	-0.649264	-0.467138	-0.463684	-0.514387	-0.66962	-0.318322	-0.315477	-0.556727	-0.224766	-0.63348	-0.328451	-0.299462	-0.175041	-0.351308	-0.265146	-0.255395	-0.375978	-0.172189	-0.416429	-0.0271954	-0.707906	-0.643607	-0.13893	-0.407051	-0.456045	-0.433576	-0.480238	-0.277213	-0.478113	-0.496637	-0.398404	-0.343713	-0.502737	-0.473299	-0.35369	-0.515934	-0.398223	-0.436303	-0.403925	-0.481416	-0.35228	-0.383283	-0.658434	-0.201798	-0.270498	-0.403073	-0.263651	-0.501835
	590	-0.604135	-0.510088	-0.427074	-0.521972	-0.666584	-0.35218	-0.385864	-0.527798	-0.376943	-0.888418	-0.284556	-0.439623	-0.188701	-0.329636	-0.218153	-0.289455	-0.246241	-0.146889	-0.489037	-0.301523	-0.577341	-0.626122	-0.229795	-0.42503	-0.412633	-0.51525	-0.382728	-0.611	-0.474319	-0.488909	-0.345984	-0.379872	-0.5092	-0.45846	-0.401106	-0.44424	-0.48559	-0.453059	-0.36235	-0.492581	-0.315398	-0.387118	-0.701174	-0.283308	-0.417978	-0.405618	-0.269906	-0.457193
	600	-0.620322	-0.385359	-0.443655	-0.408844	-0.668694	-0.305991	-0.351068	-0.473744	-0.288481	-0.554798	-0.25744	-0.280978	-0.349433	-0.275533	-0.231065	-0.341592	-0.325154	-0.335707	-0.340728	0.190961	-0.578287	-0.716387	-0.240203	-0.451371	-0.600013	-0.613924	-0.360621	-0.620814	-0.481944	-0.500878	-0.422927	-0.344239	-0.511771	-0.492154	-0.317058	-0.46701	-0.392701	-0.439937	-0.401865	-0.50795	-0.33728	-0.485155	-0.645485	-0.364304	-0.370316	-0.35635	-0.29203	-0.365606
Figure 6d	GZnP3 Soma: ML-SA1, TPEN	GZnP3 Neurites: ML-SA1, TPEN	GZnP3-TRPML1 Soma: ML-SA1, TPEN	GZnP3-TRPML1 Neurites: ML-SA1, TPEN	GZnP3-Rab7a Soma: ML-SA1, TPEN	GZnP3-Rab7a Neurites: ML-SA1, TPEN
	43.2859	68.2257	39.4365	17.8854	18.8801	11.5032
	39.8917	102.818	41.681	-16.7271	14.1004	48.761
	27.0478	-16.7728	39.5633	1.7719	9.23608	37.7339
	69.6682	45.204	36.7126	-37.2434	4.35328	12.3816
	16.4336	114.907	29.0706	-19.9987	15.8496	51.4383
	12.3038	46.8332	44.059	515.477	44.7558	43.7431
	24.7244	147.796	46.3762	854.389	36.2162	-15.1073
	53.5396	288.297	30.6905	86.3639	3.43773	17.9472
	35.4711	26.0576	50.4678	41.741	10.4176	24.3501
	15.3092	41.5148	-26.5127	35.9684	12.6086	167.917
		6.8132	-17.3689	30.7792	30.3739	19.7675
		36.9007	-19.4708	35.4063	11.8612	69.4582
		156.452	-26.9486	39.7562	46.5917	145.584
		231.451	-7.29064	45.4546	33.6583	75.9311
		188.514	-15.0477	43.347	5.07384	82.5521
		49.5377	-5.93888	31.3503	98.2645	102.298
		110.073	5.05554	31.455	-4.41708	60.1289
		151.751	-3.42162	35.0429	-6.30099	49.3762
		160.51	27.2244	34.112	0.212841	43.5461
		145.434	31.5622	26.7781	16.8494	208.758
		48.3218	11.4088	35.6545	12.5578	10.6425
		68.5539	26.484	26.3716	10.9683	25.8541
		56.4112	16.752	12.4575	-16.4917	11.8309
		-47.371	9.93	41.6243	-16.1678	37.523
		16.4932	35.5371	32.3687	37.6604	81.8605
		113.814	30.2293	60.4702	21.8096	25.1504
		53.6757	30.7824	35.2981	18.4279	74.2732
		20.9358	10.6334	36.7089	39.0911	-9.47079
		83.7611	36.7067	59.1792	28.2225
		33.504	36.963	35.3397	32.0822
		155.236	31.5213	12.0594	32.8484
		124.909	32.7817	41.7416	41.8715
		44.3246	37.3518	34.1647	53.6244
		41.273	29.6717	29.1184	-8.39662
		170.362	21.8972	12.5933	22.2924
		101.899	41.2858	36.137	19.5871
		38.3929	34.6509	29.5207	-0.413092
		14.3675	26.3613	19.287	12.7258
		-41.2622	14.906	37.9124	9.8998
		176.162	31.6291	75.6222	17.6535
		63.1959	22.668	65.1723	6.2213
		38.0965	37.016	50.9528	12.6999
		51.0355	20.9804	25.1259	17.0289
		95.7193	40.0515	29.2184	29.9628
		100.998	12.6225	23.3524	25.3289
		101.022	21.0402	24.9755	13.5712
		88.6921	25.8943	24.3494	15.9167
		129.153	24.4929	37.042	45.3762
		63.7718		16.4239	4.51715
		109.418		45.2619	32.0671
		36.6215		46.1869	55.7498
		62.6356		40.7806	49.6684
		26.9669		44.5199	-4.45323
		32.4187		35.334	15.391
		67.7247			28.5989
		123.996			58.0604
		23.5584			36.711
		33.6225			48.4206
		33.1104			3.45069
		40.1246			4.31655
		28.3935			13.5727
		37.6401			1.48673
		13.0823
		29.7515
		38.0336
		66.6827
		67.7628
		90.3818
		4.77645
		24.6419
Figure 6e	Time (sec)	GCaMP5 Soma Trace 1	GCaMP5 Soma Trace 2	GCaMP5 Soma Trace 3	GCaMP5 Soma Trace 4	GCaMP5 Soma Trace 5	GCaMP5 Soma Trace 6	GCaMP5 Soma Trace 7	GCaMP5 Soma Trace 8	GCaMP5 Neurite Trace 1	GCaMP5 Neurite Trace 2	GCaMP5 Neurite Trace 3	GCaMP5 Neurite Trace 4	GCaMP5 Neurite Trace 5	GCaMP5 Neurite Trace 6	GCaMP5 Neurite Trace 7	GCaMP5 Neurite Trace 8	GCaMP5 Neurite Trace 9	GCaMP5 Neurite Trace 10	GCaMP5 Neurite Trace 11	GCaMP5 Neurite Trace 12	GCaMP5 Neurite Trace 13	GCaMP5 Neurite Trace 14	GCaMP5 Neurite Trace 15	GCaMP5 Neurite Trace 16	GCaMP5 Neurite Trace 17	GCaMP5 Neurite Trace 18	GCaMP5 Neurite Trace 19	GCaMP5 Neurite Trace 20	GCaMP5 Neurite Trace 21	GCaMP5 Neurite Trace 22	GCaMP5 Neurite Trace 23	GCaMP5 Neurite Trace 24	GCaMP5 Neurite Trace 25	GCaMP5 Neurite Trace 26	GCaMP5 Neurite Trace 27	GCaMP5 Neurite Trace 28	GCaMP5 Neurite Trace 29	GCaMP5 Neurite Trace 30	GCaMP5 Neurite Trace 31	GCaMP5 Neurite Trace 32	GCaMP5 Neurite Trace 33	GCaMP5 Neurite Trace 34	GCaMP5 Neurite Trace 35	GCaMP5 Neurite Trace 36	GCaMP5 Neurite Trace 37	GCaMP5 Neurite Trace 38	GCaMP5 Neurite Trace 39	GCaMP5 Neurite Trace 40
	-300	-0.106645	0.0946728	0.11502	-0.0799067	-0.0335986	-0.0708586	-0.183496	-0.171952	-0.180003	0.0299929	-0.115051	-0.132104	-0.125283	-0.0880572	0.0515947	-0.059807	-0.220092	-0.113556	0.00548825	0.399022	0.090489	0.193361	0.0467006	0.22403	0.0114959	0.311582	0.116934	0.162271	0.165608	0.10419	-0.120607	0.058923	-0.130088	-0.128057	-0.143324	0.0192396	-0.0691037	-0.00545229	-0.0332455	-0.113622	0.113874	-0.0778617	-0.0765509	-0.128442	-0.455943	-0.0322856	-0.194611	-0.111352
	-290	-0.107541	0.06567	0.0962326	-0.0545329	-0.0285703	-0.0636163	-0.191573	-0.159956	-0.414209	-0.118671	-0.0891316	-0.160671	-0.0531976	-0.149043	-0.0960645	0.0826079	-0.113976	-0.176878	-0.00859365	0.217457	0.0285454	0.170644	0.0634553	0.0162154	0.291102	0.129153	-0.119508	0.145724	0.058823	0.140872	-0.0361316	0.0207655	-0.0955869	-0.0596462	-0.143273	0.0898294	-0.0917893	-0.0329134	-0.0401283	-0.0835004	0.141949	-0.194334	-0.064005	-0.180222	-0.320081	-0.0611674	-0.274378	-0.0784042
	-280	-0.110526	0.0643235	0.111458	-0.0584836	-0.0340115	-0.0676661	-0.17239	-0.138176	-0.303797	0.0317127	-0.0861402	-0.148384	-0.295005	-0.219016	-0.0771018	0.0790094	-0.34929	-0.0807249	-0.103001	0.270308	-0.241902	0.202943	0.0976837	0.00604859	0.18164	0.135754	0.0423094	0.322267	-0.00749464	0.129506	-0.115121	-0.00357668	-0.0675327	-0.108524	-0.168857	0.0442628	-0.120587	-0.0556365	0.00287895	-0.0557568	0.10165	-0.161125	-0.0464495	-0.134988	-0.300889	-0.0561263	-0.190826	-0.12734
	-270	-0.097164	0.0974863	0.103688	-0.0405013	-0.0315537	-0.0630178	-0.153379	-0.145166	-0.287517	-0.0348588	-0.0927245	-0.161851	-0.159785	-0.163424	0.149111	0.185094	-0.25536	-0.126424	-0.0408006	0.244658	-0.167161	0.12639	0.120159	0.147148	0.0153677	0.0929362	0.0924168	0.178392	0.0754018	0.135769	-0.074903	-0.00800382	-0.129244	-0.0669262	-0.141429	0.0600924	-0.0836213	-0.0482753	-0.0163818	-0.100317	0.0696649	-0.11063	-0.0365306	-0.0782852	-0.4129	-0.00426877	-0.206801	-0.0725072
	-260	-0.0840993	0.0877639	0.0784245	-0.0401669	-0.00977084	-0.0491382	-0.153747	-0.142498	-0.155258	0.1193	-0.0859799	-0.135015	-0.17131	-0.305076	-0.29552	0.077438	-0.263137	-0.135878	-0.00876276	0.30609	-0.291558	0.0592068	0.0225688	0.163415	0.0510265	0.0489792	0.0146197	0.279589	0.0277787	0.0585513	0.0163441	-0.0209025	-0.135679	-0.076199	-0.154961	0.154	-0.0108338	0.0011728	-0.0205907	-0.104403	0.122859	-0.112405	-0.0754905	-0.0530387	-0.267868	-0.0214846	-0.213601	-0.108245
	-250	-0.089624	0.107694	0.0870494	-0.0281262	-0.0316885	-0.0567489	-0.151822	-0.149817	-0.131192	-0.0418642	-0.0273313	-0.12375	-0.196814	-0.180575	-0.299674	0.0639241	-0.209175	-0.0775369	0.0632302	0.388874	-0.203589	0.07736	0.267356	0.126094	0.147941	0.0236784	0.185517	0.260284	0.00169432	-0.0838202	-0.0707711	-0.0926487	-0.117795	-0.099529	-0.144436	-0.127448	-0.0497203	-0.0534375	-0.0746267	-0.0814461	0.0868314	-0.107123	-0.0811113	-0.105546	-0.3328	-0.0690544	-0.10185	-0.0931318
	-240	-0.084623	0.104916	0.0970119	-0.0304485	-0.028282	-0.0627586	-0.143675	-0.152984	-0.0543627	-0.0481564	-0.0860761	-0.112235	-0.123454	-0.169447	-0.1951	-0.0307835	-0.287488	-0.0742818	0.106383	0.237163	-0.187979	0.187615	0.0820231	0.407109	0.187878	0.0318244	0.104449	0.164675	0.0315841	-0.0299101	-0.0349379	-0.1079	-0.0653508	-0.107437	-0.118366	-0.0651489	-0.0388444	-0.0105365	-0.00574564	-0.0848029	0.0511715	-0.128526	-0.0721752	-0.103825	-0.291054	-0.0430666	-0.154796	-0.155475
	-230	-0.0676101	0.0524078	0.102909	-0.0201185	-0.0423406	-0.0475759	-0.140295	-0.127575	-0.171149	0.409791	-0.0928047	-0.0796935	-0.122997	-0.107511	0.131734	0.161884	-0.268627	-0.144102	0.00593408	0.385243	-0.0343874	0.16039	0.112969	0.171317	-0.0734447	0.0338177	0.0242605	0.113538	0.0237774	0.135288	-0.0563666	0.00872199	-0.0854641	-0.0333808	-0.137594	-0.000158798	-0.027975	-0.0409733	-0.031679	-0.0585987	-0.0253679	-0.185936	-0.0458179	-0.077114	-0.18783	-0.0756086	-0.180548	-0.143691
	-220	-0.0866888	0.0666226	0.0790375	-0.022348	-0.0395287	-0.0573051	-0.130649	-0.11866	-0.168265	0.063803	-0.0970471	-0.102383	-0.131731	-0.086318	-0.235326	0.0503001	-0.273015	-0.0993654	0.117329	0.164699	-0.0979538	0.106411	-0.00206308	0.168125	-0.0628092	0.0235922	0.0574173	0.308076	-0.0143243	-0.0329907	-0.0338934	-0.0839834	-0.0571044	-0.0747926	-0.097159	0.0443965	-0.0190108	-0.0631786	-0.0151482	-0.0983139	0.0941105	-0.0847804	-0.0634015	-0.0763208	-0.232248	-0.0355451	-0.113625	-0.149914
	-210	-0.0798374	0.0594138	0.0749247	-0.0144023	-0.03064	-0.0404645	-0.116371	-0.11342	-0.03902	0.3329	-0.0868139	-0.110935	0.0558683	-0.0387787	-0.0359823	0.114523	-0.261952	-0.0990972	0.107521	0.141625	-0.0421303	0.054325	0.0637054	0.100072	0.219904	0.117469	0.0397833	0.229561	0.0102456	0.100682	0.00488947	0.00730927	-0.0848483	-0.0575696	-0.0912487	0.0744427	0.0473761	-0.000913914	-0.00790266	0.0310123	0.0410407	-0.111819	-0.0628212	-0.0502068	-0.220278	-0.0173681	-0.167429	-0.180367
	-200	-0.0804542	0.0737931	0.0831741	-0.0302309	-0.026051	-0.0475521	-0.114246	-0.104595	-0.116858	0.350896	-0.09902	-0.110544	-0.065276	-0.179045	0.000893416	0.0675697	-0.179022	-0.148765	-0.0322531	0.122802	-0.152912	0.113464	-0.0429183	0.207299	-0.16068	0.105845	0.127416	0.18037	-0.0454073	0.0979406	-0.0526479	-0.0151666	-0.128397	-0.0584643	-0.168282	0.0524451	0.0687999	-0.0330382	0.0501512	-0.0439844	0.0132936	-0.13456	-0.058745	-0.104589	-0.221041	-0.0047646	-0.179087	-0.113204
	-190	-0.0701306	0.0324925	0.0707809	-0.0211732	-0.00602477	-0.0535462	-0.11325	-0.0912945	-0.0197552	0.428961	-0.0643425	-0.136586	-0.132982	-0.162184	0.0207496	0.149753	-0.0917881	-0.104029	0.125969	0.117744	-0.180746	0.0614555	0.109687	0.321554	0.0088669	0.106225	0.0776506	0.129217	-0.00307437	0.0767498	-0.11667	0.0412759	-0.0734577	-0.101821	-0.150644	0.134736	1.996e-05	0.000427325	0.0553291	-0.0521127	0.0699421	-0.0506565	-0.032296	-0.0986481	-0.168578	-0.0283494	-0.189196	-0.0740637
	-180	-0.0785931	0.0347063	0.0651902	-0.00659282	-0.020835	-0.045955	-0.0989858	-0.123402	-0.124313	0.192667	-0.0509014	-0.0544284	-0.0387614	-0.228952	-0.137407	-0.011314	-0.183951	-0.113635	0.0222144	0.192009	-0.187747	0.0285703	-0.00843987	0.29983	0.0613513	0.0642355	0.0403934	0.0556717	0.0303042	0.169649	-0.058731	0.028552	-0.0667749	-0.117467	-0.122909	0.18418	-0.0510089	-0.0403308	0.0358598	-0.0120471	0.0686832	-0.00527791	-0.0177361	-0.00826401	-0.25236	-0.0178206	-0.0929849	-0.0729994
	-170	-0.0587807	0.045493	0.0680937	-0.0101028	-0.0271038	-0.0365311	-0.0909878	-0.104503	-0.0220767	0.466882	-0.0307317	-0.113785	0.0439344	0.0200335	0.0147637	0.129907	-0.0855081	-0.0861074	-0.0137283	0.102785	-0.0882635	-0.00221028	0.0958395	0.279213	0.153032	0.00157051	0.198465	0.00952787	0.0297599	0.151511	0.0144733	0.0107017	-0.0609582	-0.0533327	0.0639684	0.0368244	0.00420712	0.00662198	0.081301	-0.0560819	0.0425147	-0.155257	-0.0237107	-0.0335018	-0.0759086	-0.0318531	-0.153964	-0.0435043
	-160	-0.0667248	0.0560534	0.0756707	-0.00788205	-0.0185188	-0.0365633	-0.104472	-0.0945302	-0.213788	0.511934	-0.136488	-0.080595	0.187527	-0.22673	-0.0100509	0.020428	-0.30273	-0.0938123	-0.00902411	0.110746	-0.218255	0.0491932	0.0256322	-0.131473	-0.095122	0.0982949	0.151665	-0.0723475	0.0134134	0.153282	-0.00630122	0.0306215	-0.112291	-0.05017	0.0469724	0.138898	-0.0105921	-0.0308735	0.0490455	-0.0492791	0.037595	-0.0989543	-0.0630839	-0.037494	-0.110815	-0.0895979	-0.177155	-0.106885
	-150	-0.0774233	0.0368201	0.0520462	-0.013823	-0.0286642	-0.0370412	-0.0744061	-0.0755435	-0.106346	0.161668	-0.120345	-0.160507	-0.106516	-0.165437	-0.213325	0.0719382	-0.173241	-0.0952021	0.0202005	0.16383	-0.195243	0.141535	0.117158	-0.055853	-0.158983	0.0926169	0.0386361	0.101092	-0.0177949	-0.0392265	0.00501572	-0.0961781	-0.0826399	-0.0865429	0.0123358	0.173599	-0.00695273	-0.0656459	0.0449032	-0.0921761	0.0540458	-0.110242	-0.0096085	-0.114966	-0.0689849	-0.00137663	-0.136766	-0.067731
	-140	-0.0716487	0.0490063	0.0579624	-0.0166504	-0.0185981	-0.0346449	-0.0667385	-0.0519125	-0.211005	-0.13243	-0.037324	-0.0863006	0.0520668	-0.262948	-0.119204	0.0953833	-0.324544	-0.0240535	0.014497	0.0913492	-0.202012	0.180974	0.206339	0.144034	-0.0725604	0.0403759	0.0380504	0.25037	0.07271	0.0317964	0.051041	-0.104593	-0.120211	-0.102904	-0.0514458	0.0460347	0.0114637	-0.0472303	0.143548	-0.0777139	0.0555678	-0.0667033	0.00863209	0.0590827	-0.272236	-0.0184608	-0.15788	-0.0150303
	-130	-0.059892	0.0439084	0.054244	-0.0010467	-0.0170753	-0.0251666	-0.0680885	-0.0709692	-0.187948	0.0873359	-0.0817053	-0.0497789	0.000721813	-0.167531	-0.039824	0.0431817	-0.151532	-0.0495943	0.0587259	0.0721856	-0.237775	0.107852	0.117596	0.028956	-0.0412275	0.0284849	0.134421	0.0286399	0.0696243	0.0111824	-0.042077	-0.0370141	-0.0972684	-0.0347722	0.0142456	0.151836	-0.00797291	-0.0535466	0.119598	0.00312819	0.104072	-0.0163481	-0.0266771	0.052877	-0.107052	0.0260262	-0.122244	-0.00566421
	-120	-0.0511769	0.0425295	0.0460825	-0.0119592	-0.0142873	-0.0284491	-0.0572105	-0.0685838	-0.178099	0.245983	-0.109478	-0.0478384	-0.0121505	-0.169963	0.106741	-0.108866	-0.140573	0.00487653	0.0540985	0.0400341	-0.107891	0.0741695	0.0371042	0.210646	0.128749	0.100047	0.108342	0.157342	0.0418251	-0.0194334	-0.0259165	-0.116088	-0.0761496	-0.0775604	0.122975	0.169487	0.0215878	-0.0266314	0.0954066	0.00724317	0.048566	-0.0917506	-0.0111915	-0.00500167	-0.17309	-0.00244443	-0.172305	-0.0485598
	-110	-0.053006	0.0570589	0.0390566	9.66925e-05	-0.00522539	-0.0253613	-0.0417165	-0.0588935	-0.0994246	-0.094467	-0.0879206	-0.0642811	0.0898657	-0.245732	0.0659787	0.0416575	-0.233234	-0.0682288	-0.02286	0.131942	-0.231006	0.0945713	-0.00747085	-0.0503192	0.0890036	0.0651848	-0.00555257	0.0857267	0.133293	-0.0121527	-0.0280054	-0.0833361	-0.12704	-0.110062	0.0208699	0.180419	0.0123597	-0.046463	0.062601	-0.0927612	0.0717838	-0.0666775	-0.000180128	-0.050976	-0.115666	-0.0539444	-0.159933	-0.0296215
	-100	-0.0626703	0.0393426	0.0480094	0.000257847	-0.00500273	-0.0226518	-0.0443402	-0.0427881	-0.213774	0.196149	-0.0785536	-0.106766	-0.0613301	-0.181123	-0.220808	-0.153509	-0.263137	-0.0338127	-0.154793	0.0333618	-0.0904426	0.103979	0.185146	0.141589	0.1081	0.0876551	0.0854608	0.105514	0.0525809	0.2217	-0.0606708	0.0449376	-0.109828	-0.0452927	0.00636219	0.169964	0.0266311	-0.100534	0.069794	-0.0117378	0.142447	-0.0733004	-0.0512712	0.048721	-0.0460053	0.00216301	-0.181284	-0.12723
	-90	-0.0537584	0.0230787	0.0425042	0.0067999	-0.00323846	-0.01151	-0.0181752	-0.0617747	-0.212015	0.105583	-0.0697238	-0.0670201	-0.00702565	-0.230901	-0.198852	0.0929476	-0.197155	0.00174946	0.0127752	-0.00985336	-0.0673374	0.100433	0.084555	0.00059199	0.032982	0.126564	0.00718784	0.042204	0.010109	0.154334	-0.0011822	0.0229767	-0.0124418	-0.0131088	-0.0282021	0.230742	0.0424993	-0.0770714	0.010913	-0.0119433	0.0340474	-0.0448887	-0.0413183	-0.00220039	-0.25337	0.00437232	-0.142574	-0.0568084
	-80	-0.0406246	0.0199976	0.0330596	-0.000207083	0.0109209	-0.000102032	-0.029158	-0.0265138	-0.295722	0.413147	-0.0541735	-0.0476796	-0.0935229	-0.121666	-0.147034	0.0734624	-0.215787	-9.75306e-05	-0.268986	0.16518	-0.10837	0.0202962	0.0186928	0.0367034	-0.038001	0.116036	-0.0787733	0.16556	0.0806192	0.209669	0.0112251	0.106053	-0.0895609	0.0580155	-0.0329557	-0.0380613	0.024431	-0.0568841	0.029734	-0.0361561	0.0609062	-0.114409	-0.00125092	-0.00584293	-0.153068	-0.0300251	-0.129302	-0.0566487
	-70	-0.0271025	0.0445081	0.0318098	-0.00517305	0.00467001	-0.0108095	-0.0247338	-0.0390975	-0.233442	0.690759	-0.0801655	-0.0631048	0.0212694	-0.157965	0.118646	-0.0312863	-0.0341658	-0.0231331	-0.112194	0.00293273	-0.057879	0.120691	0.128349	-0.0946155	0.0610884	0.064831	-0.0498023	0.0993069	-0.0136889	0.29218	-0.0543925	0.142198	0.00222278	0.0249399	0.00640135	0.154009	-0.019716	0.00304742	0.0312619	0.0287273	0.0969169	-0.00857711	-0.0304276	0.0255393	-0.139611	0.00828049	-0.206803	-0.0645646
	-60	-0.0402657	0.0141324	0.0110175	0.00911085	0.0100319	0.0035684	-0.0295884	-0.0536315	-0.172995	0.529594	-0.0626263	-0.0402267	-0.0645542	-0.155211	0.0883365	0.0806436	-0.15987	-0.0528677	0.0473496	0.131709	-0.105511	0.134145	0.190366	-0.0554669	0.0657967	0.154065	0.0398321	-0.078225	-0.0401877	0.257988	-0.0728485	0.128137	-0.0440082	-0.00996697	0.0370435	0.145735	-0.0239076	-0.03539	0.0354744	0.0337766	0.0563034	0.0380867	0.00803544	0.0545704	-0.0634285	0.0462511	-0.0639918	-0.076525
	-50	-0.0203495	0.014053	0.0397005	-0.00352686	-0.00121656	-0.0074127	-0.00605527	-0.0312905	-0.12675	0.351609	-0.0145238	-0.0338814	0.162673	0.015154	0.0774815	0.0643955	-0.186862	0.0688323	-0.102355	0.0567305	-0.0947855	0.138316	-0.053265	0.0111191	0.0889319	0.104603	0.0780411	0.294295	-0.00168977	0.343932	0.0740192	0.184518	-0.0351941	0.101199	0.113007	0.163144	0.0334707	-0.00503433	0.0742307	-0.00190229	0.0365398	0.0187434	-0.0460752	0.0166875	-0.126768	-0.0062862	-0.189451	-0.0449511
	-40	-0.0139527	0.00723526	0.0244965	-0.0097047	0.0124181	-0.00546223	-0.0105947	-0.0295852	-0.0374483	0.0884265	-0.0521926	0.00597175	0.0368847	0.00658658	0.0806978	0.202411	-0.0857369	0.000701002	0.0580956	-0.0670339	-0.0457622	0.09017	0.175768	-0.155153	-0.145216	0.14711	-0.0387094	0.0462725	-0.0206484	0.247016	0.0365907	0.1431	-0.00947329	0.164035	-0.0327087	0.133975	0.0408115	-0.075702	0.0598622	-0.0125851	0.117478	0.04671	0.0396069	0.0569369	0.0119646	0.0269564	-0.0865068	-0.0266281
	-30	-0.00821265	0.00863174	0.0236483	-0.0037976	0.0090636	-0.00693856	-0.0140239	-0.0174228	-0.214293	0.0947187	-0.016625	-0.059022	-0.0813243	-0.160783	0.263826	-0.10577	-0.149265	0.0414566	-0.101925	0.04486	-0.152232	0.0457817	0.277297	0.0264079	0.0366626	0.037977	0.0982866	0.136003	0.00997008	0.324261	-0.0759819	0.166545	-0.0486631	0.10481	0.0035456	0.0654163	0.0429317	-0.0427512	0.00537416	-0.00588304	-0.0134436	-0.000468212	-0.00544105	0.0565305	-0.0358069	0.0252069	0.0106872	-0.0880396
	-20	-0.0133545	-0.0166402	0.000936143	-0.0112808	-0.000114319	-0.00417309	0.00165112	-0.0309786	0.0289838	0.159864	-0.00414622	-0.0649337	0.259516	-0.0994911	0.264049	0.0644269	-0.288673	0.0163364	-0.143771	0.178943	-0.0317755	0.0630315	0.275452	-0.0130238	0.0086518	0.0557876	-0.00590647	0.0340672	0.0260046	0.314307	0.0429837	0.160667	-0.00270872	0.0546313	-0.01627	0.0921863	0.0581612	0.0421523	-0.00861758	-0.022387	0.0321944	-0.00381898	0.00519377	0.0188835	-0.0413985	-0.00209966	-0.0205677	-0.0491785
	-10	0	0	0	0	0	0	0	0	0	0	0	0	0	0	0	0	0	0	0	0	0	0	0	0	0	0	0	0	0	0	0	0	0	0	0	0	0	0	0	0	0	0	0	0	0	0	0	0
	0	0.0105656	0.00577997	0.0323468	0.0344265	0.0180649	0.0322253	-0.026619	-0.0246061	-0.140103	0.316498	0.0330093	-0.0364659	0.0336606	-0.0245265	0.0377468	0.131604	0.00255776	0.0541234	-0.0767587	0.0939406	-0.161752	0.0143861	0.0330718	0.0859673	0.061423	0.280957	0.114359	0.113884	0.093659	-0.0363698	-0.0649749	-0.0815548	-0.119453	-0.0741254	-0.186052	0.0194402	0.0772784	0.0062664	0.0525027	-0.096979	-0.040308	0.020695	0.0524282	-0.0520095	0.0392389	-0.0525763	-0.175591	0.063354
	10	1.74172	1.37344	1.08664	0.296263	2.58142	0.136995	-0.0207601	-0.00622037	1.31757	1.79424	0.7336	0.909097	-0.118738	0.253704	0.488162	0.337424	0.820104	0.299328	0.153902	0.104275	-0.180066	-0.1158	-0.217968	0.0140533	-0.412514	0.233609	0.0931124	0.125253	-0.0758163	0.147908	0.120354	0.0728706	0.0251699	0.0438684	-0.0644082	0.0830011	0.030643	-0.0880726	1.5464	0.172408	1.74511	0.0141088	0.0966409	0.145317	0.159416	0.385919	0.301508	0.632781
	20	3.08988	0.641139	0.551557	0.600537	2.43852	0.24615	-0.00968561	0.298006	0.424519	0.807668	0.398903	0.641995	0.000336846	0.352229	0.6008	0.211399	0.224812	0.12067	0.0797411	0.118877	-0.101153	-0.12442	-0.424182	-0.0813343	-0.132526	0.107364	-0.103595	0.156828	-0.0342918	0.108159	-0.0645158	0.10542	0.0121892	0.0534943	0.0130708	0.0814716	0.0320912	-0.0794388	0.294272	0.106222	1.31311	0.000261928	0.0740291	0.156463	-0.0480428	0.283406	0.0739451	0.397206
	30	1.39114	0.206762	0.196305	0.335375	1.31405	0.0896945	0.00461819	1.11119	0.145784	0.72524	0.214986	0.280269	0.0834416	0.0436582	0.249375	0.298972	-0.151344	0.112806	0.0348666	0.0876251	-0.0918799	-0.128523	-0.361383	0.0196129	-0.47408	0.0896312	-0.000219662	0.0752903	-0.060244	0.0176964	-0.140291	0.043884	-0.0534623	0.00896758	0.00623266	0.170616	0.0203681	-0.082664	0.0923209	0.108684	0.613614	-0.0385142	0.0544636	0.0283909	-0.098408	0.0300574	0.0639543	0.312745
	40	0.760054	0.0588846	0.0326581	0.0994482	0.831324	0.0279421	0.0180553	0.973847	-0.0340019	0.236839	0.1138	0.210862	0.219455	0.0483123	0.162356	0.1226	-0.08582	0.0345868	0.0578035	-0.053953	-0.0513879	-0.110187	-0.383483	0.202564	-0.334433	0.130887	-0.0977741	0.126041	-0.0189245	0.168353	-0.0180658	0.019367	-0.0502412	-0.046331	0.0436045	0.0736655	0.04823	-0.120565	0.0537013	0.0276052	0.559166	0.0805	0.0903314	0.127336	-0.0465208	-0.0187148	0.0487094	0.161797
[truncated: 539 more rows]
[truncated: 54 more columns]

## Sheet: Figure 7
Figure 7a	Time (sec)	Neuron Zn Trace 1	Neuron Zn Trace 2	Neuron Zn Trace 3
	-300	-0.0517217	-0.0255633	-0.0592861
	-290	-0.0488747	-0.0217373	0.0353002
	-280	-0.0363124	-0.0210071	-0.0667172
	-270	-0.0485608	-0.00526371	-0.0487036
	-260	-0.0312192	0.00231794	-0.0215766
	-250	-0.0456381	-0.0129113	-0.000818335
[truncated: 328 more rows]

## Sheet: Supplementary Figure 1
Supplementary Figure 1a	Time (sec)	HeLa Ca Influx Trace 1	HeLa Ca Influx Trace 2	HeLa Ca Influx Trace 3	HeLa Ca Influx Trace 4	HeLa Ca Influx Trace 5	HeLa Ca Influx Trace 6	HeLa Ca Influx Trace 7	HeLa Ca Influx Trace 8
[truncated: 77 more rows]

[truncated: 9 more sheets: Supplementary Figure 2, Supplementary Figure 3, Supplementary Figure 4, Supplementary Figure 5, Supplementary Figure 6, Supplementary Figure 10, Supplementary Figure 11, Supplementary Figure 12, Supplementary Table 1]
